# Supplementary material for: Investigation of the individual genetic evolution of SARS-CoV-2 in a small cluster during the rapid spread of the BF.5 lineage in Tokyo, Japan
Source: Front Microbiol. 2023 Sep 6;14:1229234. doi: 10.3389/fmicb.2023.1229234 (PMC10516552; doi:10.3389/fmicb.2023.1229234)
Supplement: Supplementary file 1 [file Data_Sheet_1.xlsx]

## Sheet: Suppl_Data_1
Supplementary Data 1. Alignment of SARS-CoV-2 Variants in the HCW Cluster and the Patients Used for Phylogenetic Analysis and the Whole Genome Sequence from WIV04.
This supplementary data table presents the alignment of SARS-CoV-2 variants identified in both the HCW cluster and the patients, trimmed for phylogenetic analysis, along with the reference whole genome sequence (WIV04).
"---" symbols indicate the regions where reads were trimmed due to poor quality, and indels of 6 or 9 bases are represented separately.
The locations "Location ..13468" and "Location 13468.." indicate the join (266..13468, 13468..21555) in the WIV04 reference sequence.
Gene Names and Amino Acid Sequences: The genes and their corresponding amino acid sequences are aligned with the reference sequence WIV04.
Gene Locations and Amino Acid Sequences: The genes and their corresponding amino acid sequences are aligned with the reference sequence WIV04.
Red highlights represent start codons for each gene, and blue highlights denote common mutations observed in the HCW cluster (cases 1-9).
"-" Location: This column indicates the location of the "-" symbol in the sequence column, showing where the trimming occurred or where nucleotides were deleted.
Count "-": This column indicates the number of "-" symbols in the sequence column, representing the extent of indels and trimmed regions.
		start	end	"-" location	count"-"
WIV04	attaaaggtttataccttcccaggtaacaaaccaaccaactttcgatctcttgtagatctgttctctaaacgaactttaaaatctgtgtggctgtcactcggctgcatgcttagtgcactcacgcagtataattaataactaattactgtcgttgacaggacacgagtaactcgtctatc	1	180
WIV04_trim	------------------------------------------------------agatctgttctctaaacgaactttaaaatctgtgtggctgtcactcggctgcatgcttagtgcactcacgcagtataattaataactaattactgtcgttgacaggacacgagtaactcgtctatc			1	54
BA.1.17_trim	------------------------------------------------------agatctgttctctaaacgaactttaaaatctgtgtggctgtcactcggctgcatgcttagtgcactcacgcagtataattaataactaattactgtcgttgacaggacacgagtaactcgtctatc			1	54
BA.5_trim	------------------------------------------------------agatctgttctctaaacgaactttaaaatctgtgtggctgtcactcggctgcatgcttagtgcactcacgcagtataattaataactaattactgtcgttgacaggacacgagtaactcgtctatc			1	54
case1_trim	------------------------------------------------------agatctgttctctaaacgaactttaaaatctgtgtggctgtcactcggctgcatgcttagtgcactcacgcagtataattaataactaattactgtcgttgacaggacacgagtaactcgtctatc			1	54
case2_trim	------------------------------------------------------agatctgttctctaaacgaactttaaaatctgtgtggctgtcactcggctgcatgcttagtgcactcacgcagtataattaataactaattactgtcgttgacaggacacgagtaactcgtctatc			1	54
case8_trim	------------------------------------------------------agatctgttctctaaacgaactttaaaatctgtgtggctgtcactcggctgcatgcttagtgcactcacgcagtataattaataactaattactgtcgttgacaggacacgagtaactcgtctatc			1	54
case9_trim	------------------------------------------------------agatctgttctctaaacgaactttaaaatctgtgtggctgtcactcggctgcatgcttagtgcactcacgcagtataattaataactaattactgtcgttgacaggacacgagtaactcgtctatc			1	54
case5_trim	------------------------------------------------------agatctgttctctaaacgaactttaaaatctgtgtggctgtcactcggctgcatgcttagtgcactcacgcagtataattaataactaattactgtcgttgacaggacacgagtaactcgtctatc			1	54
case4_trim	------------------------------------------------------agatctgttctctaaacgaactttaaaatctgtgtggctgtcactcggctgcatgcttagtgcactcacgcagtataattaataactaattactgtcgttgacaggacacgagtaactcgtctatc			1	54
case7_trim	------------------------------------------------------agatctgttctctaaacgaactttaaaatctgtgtggctgtcactcggctgcatgcttagtgcactcacgcagtataattaataactaattactgtcgttgacaggacacgagtaactcgtctatc			1	54
case3_trim	------------------------------------------------------agatctgttctctaaacgaactttaaaatctgtgtggctgtcactcggctgcatgcttagtgcactcacgcagtataattaataactaattactgtcgttgacaggacacgagtaactcgtctatc			1	54
case6_trim	------------------------------------------------------agatctgttctctaaacgaactttaaaatctgtgtggctgtcactcggctgcatgcttagtgcactcacgcagtataattaataactaattactgtcgttgacaggacacgagtaactcgtctatc			1	54
case13_trim	------------------------------------------------------agatctgttctctaaacgaactttaaaatctgtgtggctgtcactcggctgcatgcttagtgcactcacgcagtataattaataactaattactgtcgttgacaggacacgagtaactcgtctatc			1	54
case14_trim	------------------------------------------------------agatctgttctctaaacgaactttaaaatctgtgtggctgtcactcggctgcatgcttagtgcactcacgcagtataattaataactaattactgtcgttgacaggacacgagtaactcgtctatc			1	54
case12_trim	------------------------------------------------------agatctgttctctaaacgaactttaaaatctgtgtggctgtcactcggctgcatgcttagtgcactcacgcagtataattaataactaattactgtcgttgacaggacacgagtaactcgtctatc			1	54
case10_trim	------------------------------------------------------agatctgttctctaaacgaactttaaaatctgtgtggctgtcactcggctgcatgcttagtgcactcacgcagtataattaataactaattactgtcgttgacaggacacgagtaactcgtctatc			1	54
BA.2_trim	------------------------------------------------------agatctgttctctaaacgaactttaaaatctgtgtggctgtcactcggctgcatgcttagtgcactcacgcagtataattaataactaattactgtcgttgacaggacacgagtaactcgtctatc			1	54
case11_trim	------------------------------------------------------agatctgttctctaaacgaactttaaaatctgtgtggctgtcactcggctgcatgcttagtgcactcacgcagtataattaataactaattactgtcgttgacaggacacgagtaactcgtctatc			1	54
	******************************************************************************************************************************
ORF1ab	M E S L V P G F N E K T H V Q L S L P V L Q V R D V L V R G F G	start	end
WIV04	ttctgcaggctgcttacggtttcgtccgtgttgcagccgatcatcagcacatctaggtttcgtccgggtgtgaccgaaaggtaagatggagagccttgtccctggtttcaacgagaaaacacacgtccaactcagtttgcctgttttacaggttcgcgacgtgctcgtacgtggctttgg	181	360
WIV04_trim	ttctgcaggctgcttacggtttcgtccgtgttgcagccgatcatcagcacatc---------tccgggtgtgaccgaaaggtaagatggagagccttgtccctggtttcaacgagaaaacacacgtccaactcagtttgcctgttttacaggttcgcgacgtgctcgtacgtggctttgg			54	9
BA.1.17_trim	ttctgcaggctgcttacggtttcgtccgtgttgcagccgatcatcagcacatc---------tccgggtgtgaccgaaaggtaagatggagagccttgtccctggtttcaacgagaaaacacacgtccaactcagtttgcctgttttacaggttcgcgacgtgctcgtacgtggctttgg			54	9
BA.5_trim	ttctgcaggctgcttacggtttcgtccgtgttgcagccgatcatcagcacatc---------tccgggtgtgaccgaaaggtaagatggagagccttgtccctggtttcaacgagaaaacacacgtccaactcagtttgcctgttttacaggttcgcgacgtgctcgtacgtggctttgg			54	9
case1_trim	ttctgcaggctgcttacggtttcgtccgtgttgcagccgatcatcagcacatc---------tccgggtgtgaccgaaaggtaagatggagagccttgtccctggtttcaacgagaaaacacacgtccaactcagtttgcctgttttacaggttcgcgacgtgctcgtacgtggctttgg			54	9
case2_trim	ttctgcaggctgcttacggtttcgtccgtgttgcagccgatcatcagcacatc---------tccgggtgtgaccgaaaggtaagatggagagccttgtccctggtttcaacgagaaaacacacgtccaactcagtttgcctgttttacaggttcgcgacgtgctcgtacgtggctttgg			54	9
case8_trim	ttctgcaggctgcttacggtttcgtccgtgttgcagccgatcatcagcacatc---------tccgggtgtgaccgaaaggtaagatggagagccttgtccctggtttcaacgagaaaacacacgtccaactcagtttgcctgttttacaggttcgcgacgtgctcgtacgtggctttgg			54	9
case9_trim	ttctgcaggctgcttacggtttcgtccgtgttgcagccgatcatcagcacatc---------tccgggtgtgaccgaaaggtaagatggagagccttgtccctggtttcaacgagaaaacacacgtccaactcagtttgcctgttttacaggttcgcgacgtgctcgtacgtggctttgg			54	9
case5_trim	ttctgcaggctgcttacggtttcgtccgtgttgcagccgatcatcagcacatc---------tccgggtgtgaccgaaaggtaagatggagagccttgtccctggtttcaacgagaaaacacacgtccaactcagtttgcctgttttacaggttcgcgacgtgctcgtacgtggctttgg			54	9
case4_trim	ttctgcaggctgcttacggtttcgtccgtgttgcagccgatcatcagcacatc---------tccgggtgtgaccgaaaggtaagatggagagccttgtccctggtttcaacgagaaaacacacgtccaactcagtttgcctgttttacaggttcgcgacgtgctcgtacgtggctttgg			54	9
case7_trim	ttctgcaggctgcttacggtttcgtccgtgttgcagccgatcatcagcacatc---------tccgggtgtgaccgaaaggtaagatggagagccttgtccctggtttcaacgagaaaacacacgtccaactcagtttgcctgttttacaggttcgcgacgtgctcgtacgtggctttgg			54	9
case3_trim	ttctgcaggctgcttacggtttcgtccgtgttgcagccgatcatcagcacatc---------tccgggtgtgaccgaaaggtaagatggagagccttgtccctggtttcaacgagaaaacacacgtccaactcagtttgcctgttttacaggttcgcgacgtgctcgtacgtggctttgg			54	9
case6_trim	ttctgcaggctgcttacggtttcgtccgtgttgcagccgatcatcagcacatc---------tccgggtgtgaccgaaaggtaagatggagagccttgtccctggtttcaacgagaaaacacacgtccaactcagtttgcctgttttacaggttcgcgacgtgctcgtacgtggctttgg			54	9
case13_trim	ttctgcaggctgcttacggtttcgtccgtgttgcagccgatcatcagcacatc---------tccgggtgtgaccgaaaggtaagatggagagccttgtccctggtttcaacgagaaaacacacgtccaactcagtttgcctgttttacaggttcgcgacgtgctcgtacgtggctttgg			54	9
case14_trim	ttctgcaggctgcttacggtttcgtccgtgttgcagccgatcatcagcacatc---------tccgggtgtgaccgaaaggtaagatggagagccttgtccctggtttcaacgagaaaacacacgtccaactcagtttgcctgttttacaggttcgcgacgtgctcgtacgtggctttgg			54	9
case12_trim	ttctgcaggctgcttacggtttcgtccgtgttgcagccgatcatcagcacatc---------tccgggtgtgaccgaaaggtaagatggagagccttgtccctggtttcaacgagaaaacacacgtccaactcagtttgcctgttttacaggttcgcgacgtgctcgtacgtggctttgg			54	9
case10_trim	ttctgcaggctgcttacggtttcgtccgtgttgcagccgatcatcagcacatc---------tccgggtgtgaccgaaaggtaagatggagagccttgtccctggtttcaacgagaaaacacacgtccaactcagtttgcctgttttacaggttcgcgacgtgctcgtacgtggctttgg			54	9
BA.2_trim	ttctgcaggctgcttacggtttcgtccgtgttgcagccgatcatcagcacatc---------tccgggtgtgaccgaaaggtaagatggagagccttgtccctggtttcaacgagaaaacacacgtccaactcagtttgcctgttttacaggttcgcgacgtgctcgtacgtggctttgg			54	9
case11_trim	ttctgcaggctgcttacggtttcgtccgtgttgcagccgatcatcagcacatc---------tccgggtgtgaccgaaaggtaagatggagagccttgtccctggtttcaacgagaaaacacacgtccaactcagtttgcctgttttacaggttcgcgacgtgctcgtacgtggctttgg			54	9
	***************************************************** **********************************************************************************************************************
ORF1ab	D S V E E V L S E A R Q H L K D G T C G L V E V E K G V L P Q L E Q P Y V F I K R S D A R T A P H G H V M V E L V A E L
WIV04	agactccgtggaggaggtcttatcagaggcacgtcaacatcttaaagatggcacttgtggcttagtagaagttgaaaaaggcgttttgcctcaacttgaacagccctatgtgttcatcaaacgttcggatgctcgaactgcacctcatggtcatgttatggttgagctggtagcagaact	361	540
WIV04_trim	agactccgtggaggaggtcttatcagaggcacgtcaacatcttaaagatggcacttgtggcttagtagaagttgaaaaaggcgttttgcctcaacttgaacagccctatgtgttcatcaaacgttc---------------------------------ggttgagctggtagcagaact			127	33
BA.1.17_trim	agactccgtggaggaggtcttatcagaggcacgtcaacatcttaaagatggcacttgtggcttagtagaagttgaaaaaggcgttttgcctcaacttgaacagccctatgtgttcatcaaacgttc---------------------------------ggttgagctggtagcagaact			127	33
BA.5_trim	agactccgtggaggaggtcttatcagaggcacgtcaacatcttaaagatggcacttgtggcttagtagaagttgaaaaaggcgttttgcctcaacttgaacagccctatgtgttcatcaaacgttc---------------------------------ggttgagctggtagcagaact			127	33
case1_trim	agactccgtggaggaggtcttatcagaggcacgtcaacatcttaaagatggcacttgtggcttagtagaagttgaaaaaggcgttttgcctcaacttgaacagccctatgtgttcatcaaacgttc---------------------------------ggttgagctggtagcagaact			127	33
case2_trim	agactccgtggaggaggtcttatcagaggcacgtcaacatcttaaagatggcacttgtggcttagtagaagttgaaaaaggcgttttgcctcaacttgaacagccctatgtgttcatcaaacgttc---------------------------------ggttgagctggtagcagaact			127	33
case8_trim	agactccgtggaggaggtcttatcagaggcacgtcaacatcttaaagatggcacttgtggcttagtagaagttgaaaaaggcgttttgcctcaacttgaacagccctatgtgttcatcaaacgttc---------------------------------ggttgagctggtagcagaact			127	33
case9_trim	agactccgtggaggaggtcttatcagaggcacgtcaacatcttaaagatggcacttgtggcttagtagaagttgaaaaaggcgttttgcctcaacttgaacagccctatgtgttcatcaaacgttc---------------------------------ggttgagctggtagcagaact			127	33
case5_trim	agactccgtggaggaggtcttatcagaggcacgtcaacatcttaaagatggcacttgtggcttagtagaagttgaaaaaggcgttttgcctcaacttgaacagccctatgtgttcatcaaacgttc---------------------------------ggttgagctggtagcagaact			127	33
case4_trim	agactccgtggaggaggtcttatcagaggcacgtcaacatcttaaagatggcacttgtggcttagtagaagttgaaaaaggcgttttgcctcaacttgaacagccctatgtgttcatcaaacgttc---------------------------------ggttgagctggtagcagaact			127	33
case7_trim	agactccgtggaggaggtcttatcagaggcacgtcaacatcttaaagatggcacttgtggcttagtagaagttgaaaaaggcgttttgcctcaacttgaacagccctatgtgttcatcaaacgttc---------------------------------ggttgagctggtagcagaact			127	33
case3_trim	agactccgtggaggaggtcttatcagaggcacgtcaacatcttaaagatggcacttgtggcttagtagaagttgaaaaaggcgttttgcctcaacttgaacagccctatgtgttcatcaaacgttc---------------------------------ggttgagctggtagcagaact			127	33
case6_trim	agactccgtggaggaggtcttatcagaggcacgtcaacatcttaaagatggcacttgtggcttagtagaagttgaaaaaggcgttttgcctcaacttgaacagccctatgtgttcatcaaacgttc---------------------------------ggttgagctggtagcagaact			127	33
case13_trim	agactccgtggaggaggtcttatcagaggcacgtcaacatcttaaagatggcacttgtggcttagtagaagttgaaaaaggcgttttgcctcaacttgaacagccctatgtgttcatcaaacgttc---------------------------------ggttgagctggtagcagaact			127	33
case14_trim	agactccgtggaggaggtcttatcagaggcacgtcaacatcttaaagatggcacttgtggcttagtagaagttgaaaaaggcgttttgcctcaacttgaacagccctatgtgttcatcaaacgttc---------------------------------ggttgagctggtagcagaact			127	33
case12_trim	agactccgtggaggaggtcttatcagaggcacgtcaacatcttaaagatggcacttgtggcttagtagaagttgaaaaaggcgttttgcctcaacttgaacagccctatgtgttcatcaaacgttc---------------------------------ggttgagctggtagcagaact			127	33
case10_trim	agactccgtggaggaggtcttatcagaggcacgtcaacatcttaaagatggcacttgtggcttagtagaagttgaaaaaggcgttttgcctcaacttgaacagccctatgtgttcatcaaacgttc---------------------------------ggttgagctggtagcagaact			127	33
BA.2_trim	agactccgtggaggaggtcttatcagaggcacgtcaacatcttaaagatggcacttgtggcttagtagaagttgaaaaaggcgttttgcctcaacttgaacagccctatgtgttcatcaaacgttc---------------------------------ggttgagctggtagcagaact			127	33
case11_trim	agactccgtggaggaggtcttatcagaggcacgtcaacatcttaaagatggcacttgtggcttagtagaagttgaaaaaggcgttttgcctcaacttgaacagccctatgtgttcatcaaacgttc---------------------------------ggttgagctggtagcagaact			127	33
	****************************************************************************************************************************** *********************
ORF1ab	E G I Q Y G R S G E T L G V L V P H V G E I P V A Y R K V L L R K N G N K G A G G H S Y G A D L K S F D L G D E L G T D
WIV04	cgaaggcattcagtacggtcgtagtggtgagacacttggtgtccttgtccctcatgtgggcgaaataccagtggcttaccgcaaggttcttcttcgtaagaacggtaataaaggagctggtggccatagttacggcgccgatctaaagtcatttgacttaggcgacgagcttggcactga	541	720
WIV04_trim	cgaaggcattcagtacggtcgtagtggtgagacacttggtgtccttgtccctcatgtgggcgaaataccagtggcttaccgcaaggttcttcttcgtaagaacggtaataaaggagctggtggccatagttacggcgccgatctaaagtcatttgacttaggcga------------tga			166	12
BA.1.17_trim	cgaaggcattcagtacggtcgtagtggtgagacacttggtgtccttgtccctcatgtgggcgaaataccagtggcttaccgcaaggttcttcttcgtaagaacggtaataaaggagctggtggccatagttacggcgccgatctaaagtcatttgacttaggcga------------tga			166	12
BA.5_trim	cgaaggcattcagtacggtcgtagtggtgagacacttggtgtccttgtccctcatgtgggcgaaataccagtggcttaccgcaaggttcttcttcgtaagaacggtaataaaggagctggtggccataggtacggcgccgatctaaagtcatttgacttaggcga------------tga			166	12
case1_trim	cgaaggcattcagtacggtcgtagtggtgagacacttggtgtccttgtccctcatgtgggcgaaataccagtggcttaccgcaaggttcttcttcgtaagaacggtaataaaggagctggtggccataggtacggcgccgatctaaagtcatttgacttaggcga------------tga			166	12
case2_trim	cgaaggcattcagtacggtcgtagtggtgagacacttggtgtccttgtccctcatgtgggcgaaataccagtggcttaccgcaaggttcttcttcgtaagaacggtaataaaggagctggtggccataggtacggcgccgatctaaagtcatttgacttaggcga------------tga			166	12
case8_trim	cgaaggcattcagtacggtcgtagtggtgagacacttggtgtccttgtccctcatgtgggcgaaataccagtggcttaccgcaaggttcttcttcgtaagaacggtaataaaggagctggtggccataggtacggcgccgatctaaagtcatttgacttaggcga------------tga			166	12
case9_trim	cgaaggcattcagtacggtcgtagtggtgagacacttggtgtccttgtccctcatgtgggcgaaataccagtggcttaccgcaaggttcttcttcgtaagaacggtaataaaggagctggtggccataggtacggcgccgatctaaagtcatttgacttaggcga------------tga			166	12
case5_trim	cgaaggcattcagtacggtcgtagtggtgagacacttggtgtccttgtccctcatgtgggcgaaataccagtggcttaccgcaaggttcttcttcgtaagaacggtaataaaggagctggtggccataggtacggcgccgatctaaagtcatttgacttaggcga------------tga			166	12
case4_trim	cgaaggcattcagtacggtcgtagtggtgagacacttggtgtccttgtccctcatgtgggcgaaataccagtggcttaccgcaaggttcttcttcgtaagaacggtaataaaggagctggtggccataggtacggcgccgatctaaagtcatttgacttaggcga------------tga			166	12
case7_trim	cgaaggcattcagtacggtcgtagtggtgagacacttggtgtccttgtccctcatgtgggcgaaataccagtggcttaccgcaaggttcttcttcgtaagaacggtaataaaggagctggtggccataggtacggcgccgatctaaagtcatttgacttaggcga------------tga			166	12
case3_trim	cgaaggcattcagtacggtcgtagtggtgagacacttggtgtccttgtccctcatgtgggcgaaataccagtggcttaccgcaaggttcttcttcgtaagaacggtaataaaggagctggtggccataggtacggcgccgatctaaagtcatttgacttaggcga------------tga			166	12
case6_trim	cgaaggcattcagtacggtcgtagtggtgagacacttggtgtccttgtccctcatgtgggcgaaataccagtggcttaccgcaaggttcttcttcgtaagaacggtaataaaggagctggtggccataggtacggcgccgatctaaagtcatttgacttaggcga------------tga			166	12
case13_trim	cgaaggcattcagtacggtcgtagtggtgagacacttggtgtccttgtccctcatgtgggcgaaataccagtggcttaccgcaaggttcttcttcgtaagaacggtaataaaggagctggtggccataggtacggcgccgatctaaagtcatttgacttaggcga------------tga			166	12
case14_trim	cgaaggcattcagtacggtcgtagtggtgagacacttggtgtccttgtccctcatgtgggcgaaataccagtggcttaccgcaaggttcttcttcgtaagaacggtaataaaggagctggtggccataggtacggcgccgatctaaagtcatttgacttaggcga------------tga			166	12
case12_trim	cgaaggcattcagtacggtcgtagtggtgagacacttggtgtccttgtccctcatgtgggcgaaataccagtggcttaccgcaaggttcttcttcgtaagaacggtaataaaggagctggtggccataggtacggcgccgatctaaagtcatttgacttaggcga------------tga			166	12
case10_trim	cgaaggcattcagtacggtcgtagtggtgagacacttggtgtccttgtccctcatgtgggcgaaataccagtggcttaccgcaaggttcttcttcgtaagaacggtaataaaggagctggtggccataggtacggcgccgatctaaagtcatttgacttaggcga------------tga			166	12
BA.2_trim	cgaaggcattcagtacggtcgtagtggtgagacacttggtgtccttgtccctcatgtgggcgaaataccagtggcttaccgcaaggttcttcttcgtaagaacggtaataaaggagctggtggccataggtacggcgccgatctaaagtcatttgacttaggcga------------tga			166	12
case11_trim	cgaaggcattcagtacggtcgtagtggtgagacacttggtgtccttgtccctcatgtgggcgaaataccagtggcttaccgcaaggttcttcttcgtaagaacggtaataaaggagctggtggccataggtacggcgccgatctaaagtcatttgacttaggcga------------tga			166	12
	********************************************************************************************************************************* *********************************** ***
ORF1ab	P Y E D F Q E N W N T K H S S G V T R E L M R E L N G G A Y T R Y V D N N F C G P D G Y P L E C I K D L L A R A G K A S
WIV04	tccttatgaagattttcaagaaaactggaacactaaacatagcagtggtgttacccgtgaactcatgcgtgagcttaacggaggggcatacactcgctatgtcgataacaacttctgtggccctgatggctaccctcttgagtgcattaaagaccttctagcacgtgctggtaaagcttc	721	900
WIV04_trim	tccttatgaagattttcaagaaaactggaacactaaacatagcagtggtgttacccgtgaactcatgcgtgagcttaacggaggggcatacactcgctatgtcgataacaacttctgtggccctgatggctaccctcttgagtgcattaaagaccttctagcacgtgctggtaaagcttc			n.a.	0
BA.1.17_trim	tccttatgaagattttcaagaaaactggaacactaaacatagcagtggtgttacccgtgaactcatgcgtgagcttaacggaggggcatacactcgctatgtcgataacaacttctgtggccctgatggctaccctcttgagtgcattaaagaccttctagcacgtgctggtaaagcttc			n.a.	0
BA.5_trim	tccttatgaagattttcaagaaaactggaacactaaacatagcagtggtgttacccgtgaactcatgcgtgagcttaacggaggggcatacactcgctatgtcgataacaacttctgtggccctgatggctaccctcttgagtgcattaaagaccttctagcacgtgctggtaaagcttc			n.a.	0
case1_trim	tccttatgaagattttcaagaaaactggaacactaaacatagcagtggtgttacccgtgaactcatgcgtgagcttaacggaggggcatacactcgctatgtcgataacaacttctgtggccctgatggctaccctcttgagtgcattaaagaccttctagcacgtgctggtaaagcttc			n.a.	0
case2_trim	tccttatgaagattttcaagaaaactggaacactaaacatagcagtggtgttacccgtgaactcatgcgtgagcttaacggaggggcatacactcgctatgtcgataacaacttctgtggccctgatggctaccctcttgagtgcattaaagaccttctagcacgtgctggtaaagcttc			n.a.	0
case8_trim	tccttatgaagattttcaagaaaactggaacactaaacatagcagtggtgttacccgtgaactcatgcgtgagcttaacggaggggcatacactcgctatgtcgataacaacttctgtggccctgatggctaccctcttgagtgcattaaagaccttctagcacgtgctggtaaagcttc			n.a.	0
case9_trim	tccttatgaagattttcaagaaaactggaacactaaacatagcagtggtgttacccgtgaactcatgcgtgagcttaacggaggggcatacactcgctatgtcgataacaacttctgtggccctgatggctaccctcttgagtgcattaaagaccttctagcacgtgctggtaaagcttc			n.a.	0
case5_trim	tccttatgaagattttcaagaaaactggaacactaaacatagcagtggtgttacccgtgaactcatgcgtgagcttaacggaggggcatacactcgctatgtcgataacaacttctgtggccctgatggctaccctcttgagtgcattaaagaccttctagcacgtgctggtaaagcttc			n.a.	0
case4_trim	tccttatgaagattttcaagaaaactggaacactaaacatagcagtggtgttacccgtgaactcatgcgtgagcttaacggaggggcatacactcgctatgtcgataacaacttctgtggccctgatggctaccctcttgagtgcattaaagaccttctagcacgtgctggtaaagcttc			n.a.	0
case7_trim	tccttatgaagattttcaagaaaactggaacactaaacatagcagtggtgttacccgtgaactcatgcgtgagcttaacggaggggcatacactcgctatgtcgataacaacttctgtggccctgatggctaccctcttgagtgcattaaagaccttctagcacgtgctggtaaagcttc			n.a.	0
case3_trim	tccttatgaagattttcaagaaaactggaacactaaacatagcagtggtgttacccgtgaactcatgcgtgagcttaacggaggggcatacactcgctatgtcgataacaacttctgtggccctgatggctaccctcttgagtgcattaaagaccttctagcacgtgctggtaaagcttc			n.a.	0
case6_trim	tccttatgaagattttcaagaaaactggaacactaaacatagcagtggtgttacccgtgaactcatgcgtgagcttaacggaggggcatacactcgctatgtcgataacaacttctgtggccctgatggctaccctcttgagtgcattaaagaccttctagcacgtgctggtaaagcttc			n.a.	0
case13_trim	tccttatgaagattttcaagaaaactggaacactaaacatagcagtggtgttacccgtgaactcatgcgtgagcttaacggaggggcatacactcgctatgtcgataacaacttctgtggccctgatggctaccctcttgagtgcattaaagaccttctagcacgtgctggtaaagcttc			n.a.	0
case14_trim	tccttatgaagattttcaagaaaactggaacactaaacatagcagtggtgttacccgtgaactcatgcgtgagcttaacggaggggcatacactcgctatgtcgataacaacttctgtggccctgatggctaccctcttgagtgcattaaagaccttctagcacgtgctggtaaagcttc			n.a.	0
case12_trim	tccttatgaagattttcaagaaaactggaacactaaacatagcagtggtgttacccgtgaactcatgcgtgagcttaacggaggggcatacactcgctatgtcgataacaacttctgtggccctgatggctaccctcttgagtgcattaaagaccttctagcacgtgctggtaaagcttc			n.a.	0
case10_trim	tccttatgaagattttcaagaaaactggaacactaaacatagcagtggtgttacccgtgaactcatgcgtgagcttaacggaggggcatacactcgctatgtcgataacaacttctgtggccctgatggctaccctcttgagtgcattaaagaccttctagcacgtgctggtaaagcttc			n.a.	0
BA.2_trim	tccttatgaagattttcaagaaaactggaacactaaacatagcagtggtgttacccgtgaactcatgcgtgagcttaacggaggggcatacactcgctatgtcgataacaacttctgtggccctgatggctaccctcttgagtgcattaaagaccttctagcacgtgctggtaaagcttc			n.a.	0
case11_trim	tccttatgaagattttcaagaaaactggaacactaaacatagcagtggtgttacccgtgaactcatgcgtgagcttaacggaggggcatacactcgctatgtcgataacaacttctgtggccctgatggctaccctcttgagtgcattaaagaccttctagcacgtgctggtaaagcttc			n.a.	0
	************************************************************************************************************************************************************************************
ORF1ab	C T L S E Q L D F I D T K R G V Y C C R E H E H E I A W Y T E R S E K S Y E L Q T P F E I K L A K K F D T F N G E C P N
WIV04	atgcactttgtccgaacaactggactttattgacactaagaggggtgtatactgctgccgtgaacatgagcatgaaattgcttggtacacggaacgttctgaaaagagctatgaattgcagacaccttttgaaattaaattggcaaagaaatttgacaccttcaatggggaatgtccaaa	901	1080
WIV04_trim	atgcactttgtccgaacaactggactttattgacactaagaggggtgtatactgctgccgtgaacatg----------tgcttggtacacggaacgttctgaaaagagctatgaattgcagacaccttttgaaattaaattggcaaagaaatttgacaccttcaatggggaatgtccaaa			69	10
BA.1.17_trim	atgcactttgtccgaacaactggactttattgacactaagaggggtgtatactgctgccgtgaacatg----------tgcttggtacacggaacgttctgaaaagagctatgaattgcagacaccttttgaaattaaattggcaaagaaatttgacaccttcaatggggaatgtccaaa			69	10
BA.5_trim	atgcactttgtccgaacaactggactttattgacactaagaggggtgtatactgctgccgtgaacatg----------tgcttggtacacggaacgttctgaaaagagctatgaattgcagacaccttttgaaattaaattggcaaagaaatttgacaccttcaatggggaatgtccaaa			69	10
case1_trim	atgcactttgtccgaacaactggactttattgacactaagaggggtgtatactgctgccgtgaacatg----------tgcttggtacacggaacgttctgaaaagagctatgaattgcagacaccttttgaaattaaattggcaaagaaatttgacaccttcaatggggaatgtccaaa			69	10
case2_trim	atgcactttgtccgaacaactggactttattgacactaagaggggtgtatactgctgccgtgaacatg----------tgcttggtacacggaacgttctgaaaagagctatgaattgcagacaccttttgaaattaaattggcaaagaaatttgacaccttcaatggggaatgtccaaa			69	10
case8_trim	atgcactttgtccgaacaactggactttattgacactaagaggggtgtatactgctgccgtgaacatg----------tgcttggtacacggaacgttctgaaaagagctatgaattgcagacaccttttgaaattaaattggcaaagaaatttgacaccttcaatggggaatgtccaaa			69	10
case9_trim	atgcactttgtccgaacaactggactttattgacactaagaggggtgtatactgctgccgtgaacatg----------tgcttggtacacggaacgttctgaaaagagctatgaattgcagacaccttttgaaattaaattggcaaagaaatttgacaccttcaatggggaatgtccaaa			69	10
case5_trim	atgcactttgtccgaacaactggactttattgacactaagaggggtgtatactgctgccgtgaacatg----------tgcttggtacacggaacgttctgaaaagagctatgaattgcagacaccttttgaaattaaattggcaaagaaatttgacaccttcaatggggaatgtccaaa			69	10
case4_trim	atgcactttgtccgaacaactggactttattgacactaagaggggtgtatactgctgccgtgaacatg----------tgcttggtacacggaacgttctgaaaagagctatgaattgcagacaccttttgaaattaaattggcaaagaaatttgacaccttcaatggggaatgtccaaa			69	10
case7_trim	atgcactttgtccgaacaactggactttattgacactaagaggggtgtatactgctgccgtgaacatg----------tgcttggtacacggaacgttctgaaaagagctatgaattgcagacaccttttgaaattaaattggcaaagaaatttgacaccttcaatggggaatgtccaaa			69	10
case3_trim	atgcactttgtccgaacaactggactttattgacactaagaggggtgtatactgctgccgtgaacatg----------tgcttggtacacggaacgttctgaaaagagctatgaattgcagacaccttttgaaattaaattggcaaagaaatttgacaccttcaatggggaatgtccaaa			69	10
case6_trim	atgcactttgtccgaacaactggactttattgacactaagaggggtgtatactgctgccgtgaacatg----------tgcttggtacacggaacgttctgaaaagagctatgaattgcagacaccttttgaaattaaattggcaaagaaatttgacaccttcaatggggaatgtccaaa			69	10
case13_trim	atgcactttgtccgaacaactggactttattgacactaagaggggtgtatactgctgccgtgaacatg----------tgcttggtacacggaacgttctgaaaagagctatgaattgcagacaccttttgaaattaaattggcaaagaaatttgacaccttcaatggggaatgtccaaa			69	10
case14_trim	atgcactttgtccgaacaactggactttattgacactaagaggggtgtatactgctgccgtgaacatg----------tgcttggtacacggaacgttctgaaaagagctatgaattgcagacaccttttgaaattaaattggcaaagaaatttgacaccttcaatggggaatgtccaaa			69	10
case12_trim	atgcactttgtccgaacaactggactttattgacactaagaggggtgtatactgctgccgtgaacatg----------tgcttggtacacggaacgttctgaaaagagctatgaattgcagacaccttttgaaattaaattggcaaagaaatttgacaccttcaatggggaatgtccaaa			69	10
case10_trim	atgcactttgtccgaacaactggactttattgacactaagaggggtgtatactgctgccgtgaacatg----------tgcttggtacacggaacgttctgaaaagagctatgaattgcagacaccttttgaaattaaattggcaaagaaatttgacaccttcaatggggaatgtccaaa			69	10
BA.2_trim	atgcactttgtccgaacaactggactttattgacactaagaggggtgtatactgctgccgtgaacatg----------tgcttggtacacggaacgttctgaaaagagctatgaattgcagacaccttttgaaattaaattggcaaagaaatttgacaccttcaatggggaatgtccaaa			69	10
case11_trim	atgcactttgtccgaacaactggactttattgacactaagaggggtgtatactgctgccgtgaacatg----------tgcttggtacacggaacgttctgaaaagagctatgaattgcagacaccttttgaaattaaattggcaaagaaatttgacaccttcaatggggaatgtccaaa			69	10
	******************************************************************** ******************************************************************************************************
ORF1ab	F V F P L N S I I K T I Q P R V E K K K L D G F M G R I R S V Y P V A S P N E C N Q M C L S T L M K C D H C G E T S W Q
WIV04	ttttgtatttcccttaaattccataatcaagactattcaaccaagggttgaaaagaaaaagcttgatggctttatgggtagaattcgatctgtctatccagttgcgtcaccaaatgaatgcaaccaaatgtgcctttcaactctcatgaagtgtgatcattgtggtgaaacttcatggca	1081	1260
WIV04_trim	ttttgtatttcccttaaattccataatcaagactattcaaccaagggttgaaaagaaaaagcttgatggctttatgggtagaattcgatctgtctatccagttgcgtcaccaaatgaatgcaa------------------tctcatgaagtgtgatcattgtggtgaaacttcatggca			124	18
BA.1.17_trim	ttttgtatttcccttaaattccataatcaagactattcaaccaagggttgaaaagaaaaagcttgatggctttatgggtagaattcgatctgtctatccagttgcgtcaccaaatgaatgcaa------------------tctcatgaagtgtgatcattgtggtgaaacttcatggca			124	18
BA.5_trim	ttttgtatttcccttaaattccataatcaagactattcaaccaagggttgaaaagaaaaagcttgatggctttatgggtagaattcgatctgtctatccagttgcgtcaccaaatgaatgcaa------------------tctcatgaagtgtgatcattgtggtgaaacttcatggca			124	18
case1_trim	ttttgtatttcccttaaattccataatcaagactattcaaccaagggttgaaaagaaaaagcttgatggctttatgggtagaattcgatctgtctatccagttgcgtcaccaaatgaatgcaa------------------tctcatgaagtgtgatcattgtggtgaaacttcatggca			124	18
case2_trim	ttttgtatttcccttaaattccataatcaagactattcaaccaagggttgaaaagaaaaagcttgatggctttatgggtagaattcgatctgtctatccagttgcgtcaccaaatgaatgcaa------------------tctcatgaagtgtgatcattgtggtgaaacttcatggca			124	18
case8_trim	ttttgtatttcccttaaattccataatcaagactattcaaccaagggttgaaaagaaaaagcttgatggctttatgggtagaattcgatctgtctatccagttgcgtcaccaaatgaatgcaa------------------tctcatgaagtgtgatcattgtggtgaaacttcatggca			124	18
case9_trim	ttttgtatttcccttaaattccataatcaagactattcaaccaagggttgaaaagaaaaagcttgatggctttatgggtagaattcgatctgtctatccagttgcgtcaccaaatgaatgcaa------------------tctcatgaagtgtgatcattgtggtgaaacttcatggca			124	18
case5_trim	ttttgtatttcccttaaattccataatcaagactattcaaccaagggttgaaaagaaaaagcttgatggctttatgggtagaattcgatctgtctatccagttgcgtcaccaaatgaatgcaa------------------tctcatgaagtgtgatcattgtggtgaaacttcatggca			124	18
case4_trim	ttttgtatttcccttaaattccataatcaagactattcaaccaagggttgaaaagaaaaagcttgatggctttatgggtagaattcgatctgtctatccagttgcgtcaccaaatgaatgcaa------------------tctcatgaagtgtgatcattgtggtgaaacttcatggca			124	18
case7_trim	ttttgtatttcccttaaattccataatcaagactattcaaccaagggttgaaaagaaaaagcttgatggctttatgggtagaattcgatctgtctatccagttgcgtcaccaaatgaatgcaa------------------tctcatgaagtgtgatcattgtggtgaaacttcatggca			124	18
case3_trim	ttttgtatttcccttaaattccataatcaagactattcaaccaagggttgaaaagaaaaagcttgatggctttatgggtagaattcgatctgtctatccagttgcgtcaccaaatgaatgcaa------------------tctcatgaagtgtgatcattgtggtgaaacttcatggca			124	18
case6_trim	ttttgtatttcccttaaattccataatcaagactattcaaccaagggttgaaaagaaaaagcttgatggctttatgggtagaattcgatctgtctatccagttgcgtcaccaaatgaatgcaa------------------tctcatgaagtgtgatcattgtggtgaaacttcatggca			124	18
case13_trim	ttttgtatttcccttaaattccataatcaagactattcaaccaagggttgaaaagaaaaagcttgatggctttatgggtagaattcgatctgtctatccagttgcgtcaccaaatgaatgcaa------------------tctcatgaagtgtgatcattgtggtgaaacttcatggca			124	18
case14_trim	ttttgtatttcccttaaattccataatcaagactattcaaccaagggttgaaaagaaaaagcttgatggctttatgggtagaattcgatctgtctatccagttgcgtcaccaaatgaatgcaa------------------tctcatgaagtgtgatcattgtggtgaaacttcatggca			124	18
case12_trim	ttttgtatttcccttaaattccataatcaagactattcaaccaagggttgaaaagaaaaagcttgatggctttatgggtagaattcgatctgtctatccagttgcgtcaccaaatgaatgcaa------------------tctcatgaagtgtgatcattgtggtgaaacttcatggca			124	18
case10_trim	ttttgtatttcccttaaattccataatcaagactattcaaccaagggttgaaaagaaaaagcttgatggctttatgggtagaattcgatctgtctatccagttgcgtcaccaaatgaatgcaa------------------cctcatgaagtgtgatcattgtggtgaaacttcatggca			124	18
BA.2_trim	ttttgtatttcccttaaattccataatcaagactattcaaccaagggttgaaaagaaaaagcttgatggctttatgggtagaattcgatctgtctatccagttgcgtcaccaaatgaatgcaa------------------tctcatgaagtgtgatcattgtggtgaaacttcatggca			124	18
case11_trim	ttttgtatttcccttaaattccataatcaagactattcaaccaagggttgaaaagaaaaagcttgatggctttatgggtagaattcgatctgtctatccagttgcgtcaccaaatgaatgcaa------------------tctcatgaagtgtgatcattgtggtgaaacttcatggca			124	18
	*************************************************************************************************************************** .**************************************
ORF1ab	T G D F V K A T C E F C G T E N L T K E G A T T C G Y L P Q N A V V K I Y C P A C H N S E V G P E H S L A E Y H N E S G
WIV04	gacgggcgattttgttaaagccacttgcgaattttgtggcactgagaatttgactaaagaaggtgccactacttgtggttacttaccccaaaatgctgttgttaaaatttattgtccagcatgtcacaattcagaagtaggacctgagcatagtcttgccgaataccataatgaatctgg	1261	1440
WIV04_trim	gacgggcgattttgttaaagccacttgcgaattttgtggcactgagaatttgactaaagaaggtgccactacttgtggttacttaccccaaaatgctgttgttaaaatttattgtccagcatgtcacaattcagaagtaggacctgagcatagtcttgccgaataccataa---------			172	9
BA.1.17_trim	gacgggcgattttgttaaagccacttgcgaattttgtggcactgagaatttgactaaagaaggtgccactacttgtggttacttaccccaaaatgctgttgttaaaatttattgtccagcgtgtcacaattcagaagtaggacctgagcatagtcttgccgaataccataa---------			172	9
BA.5_trim	gacgggcgattttgttaaagccacttgcgaattttgtggcactgagaatttgactaaagaaggtgccactacttgtggttacttaccccaaaatgctgttgttaaaatttattgtccagcatgtcacaattcagaagtaggacctgagcatagtcttgccgaataccataa---------			172	9
case1_trim	gacgggcgattttgttaaagccacttgcgaattttgtggcactgagaatttgactaaagaaggtgccactacttgtggttacttaccccaaaatgctgttgttaaaatttattgtccagcatgtcacaattcagaagtaggacctgagcatagtcttgccgaataccataa---------			172	9
case2_trim	gacgggcgattttgttaaagccacttgcgaattttgtggcactgagaatttgactaaagaaggtgccactacttgtggttacttaccccaaaatgctgttgttaaaatttattgtccagcatgtcacaattcagaagtaggacctgagcatagtcttgccgaataccataa---------			172	9
case8_trim	gacgggcgattttgttaaagccacttgcgaattttgtggcactgagaatttgactaaagaaggtgccactacttgtggttacttaccccaaaatgctgttgttaaaatttattgtccagcatgtcacaattcagaagtaggacctgagcatagtcttgccgaataccataa---------			172	9
case9_trim	gacgggcgattttgttaaagccacttgcgaattttgtggcactgagaatttgactaaagaaggtgccactacttgtggttacttaccccaaaatgctgttgttaaaatttattgtccagcatgtcacaattcagaagtaggacctgagcatagtcttgccgaataccataa---------			172	9
case5_trim	gacgggcgattttgttaaagccacttgcgaattttgtggcactgagaatttgactaaagaaggtgccactacttgtggttacttaccccaaaatgctgttgttaaaatttattgtccagcatgtcacaattcagaagtaggacctgagcatagtcttgccgaataccataa---------			172	9
case4_trim	gacgggcgattttgttaaagccacttgcgaattttgtggcactgagaatttgactaaagaaggtgccactacttgtggttacttaccccaaaatgctgttgttaaaatttattgtccagcatgtcacaattcagaagtaggacctgagcatagtcttgccgaataccataa---------			172	9
case7_trim	gacgggcgattttgttaaagccacttgcgaattttgtggcactgagaatttgactaaagaaggtgccactacttgtggttacttaccccaaaatgctgttgttaaaatttattgtccagcatgtcacaattcagaagtaggacctgagcatagtcttgccgaataccataa---------			172	9
case3_trim	gacgggcgattttgttaaagccacttgcgaattttgtggcactgagaatttgactaaagaaggtgccactacttgtggttacttaccccaaaatgctgttgttaaaatttattgtccagcatgtcacaattcagaagtaggacctgagcatagtcttgccgaataccataa---------			172	9
case6_trim	gacgggcgattttgttaaagccacttgcgaattttgtggcactgagaatttgactaaagaaggtgccactacttgtggttacttaccccaaaatgctgttgttaaaatttattgtccagcatgtcacaattcagaagtaggacctgagcatagtcttgccgaataccataa---------			172	9
case13_trim	gacgggcgattttgttaaagccacttgcgaattttgtggcactgagaatttgactaaagaaggtgccactacttgtggttacttaccccaaaatgctgttgttaaaatttattgtccagcatgtcacaattcagaagtaggacctgagcatagtcttgccgaataccataa---------			172	9
case14_trim	gacgggcgattttgttaaagccacttgcgaattttgtggcactgagaatttgactaaagaaggtgccactacttgtggttacttaccccaaaatgctgttgttaaaatttattgtccagcatgtcacaattcagaagtaggacctgagcatagtcttgccgaataccataa---------			172	9
case12_trim	gacgggcgattttgttaaagccacttgcgaattttgtggcactgagaatttgactaaagaaggtgccactacttgtggttacttaccccaaaatgctgttgttaaaatttattgtccagcatgtcacaattcagaagtaggacctgagcatagtcttgccgaataccataa---------			172	9
case10_trim	gacgggcgattttgttaaagccacttgcgaattttgtggcactgagaatttgactaaagaaggtgccactacttgtggttacttaccccaaaatgctgttgttaaaatttattgtccagcatgtcacaattcagaagtaggacctgagcatagtcttgccgaataccataa---------			172	9
BA.2_trim	gacgggcgattttgttaaagccacttgcgaattttgtggcactgagaatttgactaaagaaggtgccactacttgtggttacttaccccaaaatgctgttgttaaaatttattgtccagcatgtcacaattcagaagtaggacctgagcatagtcttgccgaataccataa---------			172	9
case11_trim	gacgggcgattttgttaaagccacttgcgaattttgtggcactgagaatttgactaaagaaggtgccactacttgtggttacttaccccaaaatgctgttgttaaaatttattgtccagcatgtcacaattcagaagtaggacctgagcatagtcttgccgaataccataa---------			172	9
	************************************************************************************************************************.**************************************************
ORF1ab	L K T I L R K G G R T I A F G G C V F S Y V G C H N K C A Y W V P R A S A N I G C N H T G V V G E G S E G L N D N L L E
WIV04	cttgaaaaccattcttcgtaagggtggtcgcactattgcctttggaggctgtgtgttctcttatgttggttgccataacaagtgtgcctattgggttccacgtgctagcgctaacataggttgtaaccatacaggtgttgttggagaaggttccgaaggtcttaatgacaaccttcttga	1441	1620
WIV04_trim	--tgaaaaccattcttcgtaagggtggtcgcactattgcctttggaggctgtgtgttctcttatgttggttgccataacaagtgtgcctattgggttccacgtgctagcgctaacataggttgtaaccatacaggtgttgttggagaaggttccgaaggtcttaatgacaaccttcttga			1	2
BA.1.17_trim	--tgaaaaccattcttcgtaagggtggtcgcactattgcctttggaggctgtgtgttctcttatgttggttgccataacaagtgtgcctattgggttccacgtgctagcgctaacataggttgtaaccatacaggtgttgttggagaaggttccgaaggtcttaatgacaaccttcttga			1	2
BA.5_trim	--tgaaaaccattcttcgtaagggtggtcgcactattgcctttggaggctgtgtgttctcttatgttggttgccataacaagtgtgcctattgggttccacgtgctagcgctaacataggttgtaaccatacaggtgttgttggagaaggttccgaaggtcttaatgacaaccttcttga			1	2
case1_trim	--tgaaaaccattcttcgtaagggtggtcgcactattgcctttggaggctgtgtgttctcttatgttggttgccataacaagtgtgcctattgggttccacgtgctagcgctaacataggttgtaaccatacaggtgttgttggagaaggttccgaaggtcttaatgacaaccttcttga			1	2
case2_trim	--tgaaaaccattcttcgtaagggtggtcgcactattgcctttggaggctgtgtgttctcttatgttggttgccataacaagtgtgcctattgggttccacgtgctagcgctaacataggttgtaaccatacaggtgttgttggagaaggttccgaaggtcttaatgacaaccttcttga			1	2
case8_trim	--tgaaaaccattcttcgtaagggtggtcgcactattgcctttggaggctgtgtgttctcttatgttggttgccataacaagtgtgcctattgggttccacgtgctagcgctaacataggttgtaaccatacaggtgttgttggagaaggttccgaaggtcttaatgacaaccttcttga			1	2
case9_trim	--tgaaaaccattcttcgtaagggtggtcgcactattgcctttggaggctgtgtgttctcttatgttggttgccataacaagtgtgcctattgggttccacgtgctagcgctaacataggttgtaaccatacaggtgttgttggagaaggttccgaaggtcttaatgacaaccttcttga			1	2
case5_trim	--tgaaaaccattcttcgtaagggtggtcgcactattgcctttggaggctgtgtgttctcttatgttggttgccataacaagtgtgcctattgggttccacgtgctagcgctaacataggttgtaaccatacaggtgttgttggagaaggttccgaaggtcttaatgacaaccttcttga			1	2
case4_trim	--tgaaaaccattcttcgtaagggtggtcgcactattgcctttggaggctgtgtgttctcttatgttggttgccataacaagtgtgcctattgggttccacgtgctagcgctaacataggttgtaaccatacaggtgttgttggagaaggttccgaaggtcttaatgacaaccttcttga			1	2
case7_trim	--tgaaaaccattcttcgtaagggtggtcgcactattgcctttggaggctgtgtgttctcttatgttggttgccataacaagtgtgcctattgggttccacgtgctagcgctaacataggttgtaaccatacaggtgttgttggagaaggttccgaaggtcttaatgacaaccttcttga			1	2
case3_trim	--tgaaaaccattcttcgtaagggtggtcgcactattgcctttggaggctgtgtgttctcttatgttggttgccataacaagtgtgcctattgggttccacgtgctagcgctaacataggttgtaaccatacaggtgttgttggagaaggttccgaaggtcttaatgacaaccttcttga			1	2
case6_trim	--tgaaaaccattcttcgtaagggtggtcgcactattgcctttggaggctgtgtgttctcttatgttggttgccataacaagtgtgcctattgggttccacgtgctagcgctaacataggttgtaaccatacaggtgttgttggagaaggttccgaaggtcttaatgacaaccttcttga			1	2
case13_trim	--tgaaaaccattcttcgtaagggtggtcgcactattgcctttggaggctgtgtgttctcttatgttggttgccataacaagtgtgcctattgggttccacgtgctagcgctaacataggttgtaaccatacaggtgttgttggagaaggttccgaaggtcttaatgacaaccttcttga			1	2
case14_trim	--tgaaaaccattcttcgtaagggtggtcgcactattgcctttggaggctgtgtgttctcttatgttggttgccataacaagtgtgcctattgggttccacgtgctagcgctaacataggttgtaaccatacaggtgttgttggagaaggttccgaaggtcttaatgacaaccttcttga			1	2
case12_trim	--tgaaaaccattcttcgtaagggtggtcgcactattgcctttggaggctgtgtgttctcttatgttggttgccataacaagtgtgcctattgggttccacgtgctagcgctaacataggttgtaaccatacaggtgttgttggagaaggttccgaaggtcttaatgacaaccttcttga			1	2
case10_trim	--tgaaaaccattcttcgtaagggtggtcgcactattgcctttggaggctgtgtgttctcttatgttggttgccataacaagtgtgcctattgggttccacgtgctagcgctaacataggttgtaaccatacaggtgttgttggagaaggttccgaaggtcttaatgacaaccttcttga			1	2
BA.2_trim	--tgaaaaccattcttcgtaagggtggtcgcactattgcctttggaggctgtgtgttctcttatgttggttgccataacaagtgtgcctattgggttccacgtgctagcgctaacataggttgtaaccatacaggtgttgttggagaaggttccgaaggtcttaatgacaaccttcttga			1	2
case11_trim	--tgaaaaccattcttcgtaagggtggtcgcactattgcctttggaggctgtgtgttctcttatgttggttgccataacaagtgtgcctattgggttccacgtgctagcgctaacataggttgtaaccatacaggtgttgttggagaaggttccgaaggtcttaatgacaaccttcttga			1	2
	**********************************************************************************************************************************************************************************
ORF1ab	I L Q K E K V N I N I V G D F K L N E E I A I I L A S F S A S T S A F V E T V K G L D Y K A F K Q I V E S C G N F K V T
WIV04	aatactccaaaaagagaaagtcaacatcaatattgttggtgactttaaacttaatgaagagatcgccattattttggcatctttttctgcttccacaagtgcttttgtggaaactgtgaaaggtttggattataaagcattcaaacaaattgttgaatcctgtggtaattttaaagttac	1621	1800
WIV04_trim	aatactccaaaaagagaaagtcaacatcaatattgttggtgactttaaacttaatgaaga----------------------------gcttccacaagtgcttttgtggaaactgtgaaaggtttggattataaagcattcaaacaaattgttgaatcctgtggtaattttaaagttac			61	28
BA.1.17_trim	aatactccaaaaagagaaagtcaacatcaatattgttggtgactttaaacttaatgaaga----------------------------gcttccacaagtgcttttgtggaaactgtgaaaggtttggattataaagcattcaaacaaattgttgaatcctgtggtaattttaaagttac			61	28
BA.5_trim	aatacttcaaaaagagaaagtcaacatcaatattgttggtgactttaaacttaatgaaga----------------------------gcttccacaagtgcttttgtggaaactgtgaaaggtttggattataaagcattcaaacaaattgttgaatcctgtggtaattttaaagttac			61	28
case1_trim	aatacttcaaaaagagaaagtcaacatcaatattgttggtgactttaaacttaatgaaga----------------------------gcttccacaagtgcttttgtggaaactgtgaaaggtttggattataaagcattcaaacaaattgttgaatcctgtggtaattttaaagttac			61	28
case2_trim	aatacttcaaaaagagaaagtcaacatcaatattgttggtgactttaaacttaatgaaga----------------------------gcttccacaagtgcttttgtggaaactgtgaaaggtttggattataaagcattcaaacaaattgttgaatcctgtggtaattttaaagttac			61	28
case8_trim	aatacttcaaaaagagaaagtcaacatcaatattgttggtgactttaaacttaatgaaga----------------------------gcttccacaagtgcttttgtggaaactgtgaaaggtttggattataaagcattcaaacaaattgttgaatcctgtggtaattttaaagttac			61	28
case9_trim	aatacttcaaaaagagaaagtcaacatcaatattgttggtgactttaaacttaatgaaga----------------------------gcttccacaagtgcttttgtggaaactgtgaaaggtttggattataaagcattcaaacaaattgttgaatcctgtggtaattttaaagttac			61	28
case5_trim	aatacttcaaaaagagaaagtcaacatcaatattgttggtgactttaaacttaatgaaga----------------------------gcttccacaagtgcttttgtggaaactgtgaaaggtttggattataaagcattcaaacaaattgttgaatcctgtggtaattttaaagttac			61	28
case4_trim	aatacttcaaaaagagaaagtcaacatcaatattgttggtgactttaaacttaatgaaga----------------------------gcttccacaagtgcttttgtggaaactgtgaaaggtttggattataaagcattcaaacaaattgttgaatcctgtggtaattttaaagttac			61	28
case7_trim	aatacttcaaaaagagaaagtcaacatcaatattgttggtgactttaaacttaatgaaga----------------------------gcttccacaagtgcttttgtggaaactgtgaaaggtttggattataaagcattcaaacaaattgttgaatcctgtggtaattttaaagttac			61	28
case3_trim	aatacttcaaaaagagaaagtcaacatcaatattgttggtgactttaaacttaatgaaga----------------------------gcttccacaagtgcttttgtggaaactgtgaaaggtttggattataaagcattcaaacaaattgttgaatcctgtggtaattttaaagttac			61	28
case6_trim	aatacttcaaaaagagaaagtcaacatcaatattgttggtgactttaaacttaatgaaga----------------------------gcttccacaagtgcttttgtggaaactgtgaaaggtttggattataaagcattcaaacaaattgttgaatcctgtggtaattttaaagttac			61	28
case13_trim	aatacttcaaaaagagaaagtcaacatcaatattgttggtgactttaaacttaatgaaga----------------------------gcttccacaagtgcttttgtggaaactgtgaaaggtttggattataaagcattcaaacaaattgttgaatcctgtggtaattttaaagttac			61	28
case14_trim	aatacttcaaaaagagaaagtcaacatcaatattgttggtgactttaaacttaatgaaga----------------------------gcttccacaagtgcttttgtggaaactgtgaaaggtttggattataaagcattcaaacaaattgttgaatcctgtggtaattttaaagttac			61	28
case12_trim	aatacttcaaaaagagaaagtcaacatcaatattgttggtgactttaaacttaatgaaga----------------------------gcttccacaagtgcttttgtggaaactgtgaaaggtttggattataaagcattcaaacaaattgttgaatcctgtggtaattttaaagttac			61	28
case10_trim	aatactccaaaaagagaaagtcaacatcaatattgttggtgactttaaacttaatgaaga----------------------------gcttccacaagtgcttttgtggaaactgtgaaaggtttggattataaagcattcaaacaaattgttgaatcctgtggtaattttaaagttac			61	28
BA.2_trim	aatactccaaaaagagaaagtcaacatcaatattgttggtgactttaaacttaatgaaga----------------------------gcttccacaagtgcttttgtggaaactgtgaaaggtttggattataaagcattcaaacaaattgttgaatcctgtggtaattttaaagttac			61	28
case11_trim	aatactccaaaaagagaaagtcaacatcaatattgttggtgactttaaacttaatgaaga----------------------------gcttccacaagtgcttttgtggaaactgtgaaaggtttggattataaagcattcaaacaaattgttgaatcctgtggtaattttaaagttac			61	28
	******.***************************************************** ********************************************************************************************
ORF1ab	K G K A K K G A W N I G E Q K S I L S P L Y A F A S E A A R V V R S I F S R T L E T A Q N S V R V L Q K A A I T I L D G
WIV04	aaaaggaaaagctaaaaaaggtgcctggaatattggtgaacagaaatcaatactgagtcctctttatgcatttgcatcagaggctgctcgtgttgtacgatcaattttctcccgcactcttgaaactgctcaaaattctgtgcgtgttttacagaaggccgctataacaatactagatgg	1801	1980
WIV04_trim	aaaaggaaaagctaaaaaaggtgcctggaatattggtgaacagaaatcaatactgagtcctctttatgcatttgcatcagaggctgctcgtgttgtacgatcaattttc---------------------------tctgtgcgtgttttacagaaggccgctataacaatactagatgg			110	27
BA.1.17_trim	aaaaggaaaagctaaaaaaggtgcctggaatattggtgaacagaaatcaatactgagtcctctttatgcatttgcatcagaggctgctcgtgttgtacgatcaattttc---------------------------tctgtgcgtgttttacagaaggccgctataacaatactagatgg			110	27
BA.5_trim	aaaaggaaaagctaaaaaaggtgcctggaatattggtgaacagaaatcaatactgagtcctctttatgcatttgcatcagaggctgctcgtgttgtacgatcaattttc---------------------------tctgtgcgtgttttacagaaggccgctataacaatactagatgg			110	27
case1_trim	aaaaggaaaagctaaaaaaggtgcctggaatattggtgaacagaaatcaatactgagtcctctttatgcatttgcatcagaggctgctcgtgttgtacgatcaattttc---------------------------tctgtgcgtgttttacagaaggccgctataacaatactagatgg			110	27
case2_trim	aaaaggaaaagctaaaaaaggtgcctggaatattggtgaacagaaatcaatactgagtcctctttatgcatttgcatcagaggctgctcgtgttgtacgatcaattttc---------------------------tctgtgcgtgttttacagaaggccgctataacaatactagatgg			110	27
case8_trim	aaaaggaaaagctaaaaaaggtgcctggaatattggtgaacagaaatcaatactgagtcctctttatgcatttgcatcagaggctgctcgtgttgtacgatcaattttc---------------------------tctgtgcgtgttttacagaaggccgctataacaatactagatgg			110	27
case9_trim	aaaaggaaaagctaaaaaaggtgcctggaatattggtgaacagaaatcaatactgagtcctctttatgcatttgcatcagaggctgctcgtgttgtacgatcaattttc---------------------------tctgtgcgtgttttacagaaggccgctataacaatactagatgg			110	27
case5_trim	aaaaggaaaagctaaaaaaggtgcctggaatattggtgaacagaaatcaatactgagtcctctttatgcatttgcatcagaggctgctcgtgttgtacgatcaattttc---------------------------tctgtgcgtgttttacagaaggccgctataacaatactagatgg			110	27
case4_trim	aaaaggaaaagctaaaaaaggtgcctggaatattggtgaacagaaatcaatactgagtcctctttatgcatttgcatcagaggctgctcgtgttgtacgatcaattttc---------------------------tctgtgcgtgttttacagaaggccgctataacaatactagatgg			110	27
case7_trim	aaaaggaaaagctaaaaaaggtgcctggaatattggtgaacagaaatcaatactgagtcctctttatgcatttgcatcagaggctgctcgtgttgtacgatcaattttc---------------------------tctgtgcgtgttttacagaaggccgctataacaatactagatgg			110	27
case3_trim	aaaaggaaaagctaaaaaaggtgcctggaatattggtgaacagaaatcaatactgagtcctctttatgcatttgcatcagaggctgctcgtgttgtacgatcaattttc---------------------------tctgtgcgtgttttacagaaggccgctataacaatactagatgg			110	27
case6_trim	aaaaggaaaagctaaaaaaggtgcctggaatattggtgaacagaaatcaatactgagtcctctttatgcatttgcatcagaggctgctcgtgttgtacgatcaattttc---------------------------tctgtgcgtgttttacagaaggccgctataacaatactagatgg			110	27
case13_trim	aaaaggaaaagctaaaaaaggtgcctggaatattggtgaacagaaatcaatactgagtcctctttatgcatttgcatcagaggctgctcgtgttgtacgatcaattttc---------------------------tctgtgcgtgttttacagaaggccgctataacaatactagatgg			110	27
case14_trim	aaaaggaaaagctaaaaaaggtgcctggaatattggtgaacagaaatcaatactgagtcctctttatgcatttgcatcagaggctgctcgtgttgtacgatcaattttc---------------------------tctgtgcgtgttttacagaaggccgctataacaatactagatgg			110	27
case12_trim	aaaaggaaaagctaaaaaaggtgcctggaatattggtgaacagaaatcaatactgagtcctctttatgcatttgcatcagaggctgctcgtgttgtacgatcaattttc---------------------------tcaatgcgtgttttacagaaggccgctataacaatactagatgg			110	27
case10_trim	aaaaggaaaagctaaaaaaggtgcctggaatattggtgaacagaaatcaatactgagtcctctttatgcatttgcatcagaggctgctcgtgttgtacgatcaattttc---------------------------tctgtgcgtgttttacagaaggccgctataacaatactagatgg			110	27
BA.2_trim	aaaaggaaaagctaaaaaaggtgcctggaatattggtgaacagaaatcaatactgagtcctctttatgcatttgcatcagaggctgctcgtgttgtacgatcaattttc---------------------------tctgtgcgtgttttacagaaggccgctataacaatactagatgg			110	27
case11_trim	aaaaggaaaagctaaaaaaggtgcctggaatattggtgaacagaaatcaatactgagtcctctttatgcatttgcatcagaggctgctcgtgttgtacgatcaattttc---------------------------tctgtgcgtgttttacagaaggccgctataacaatactagatgg			110	27
	************************************************************************************************************* ** .****************************************
ORF1ab	I S Q Y S L R L I D A M M F T S D L A T N N L V V M A Y I T G G V V Q L T S Q W L T N I F G T V Y E K L K P V L D W L E
WIV04	aatttcacagtattcactgagactcattgatgctatgatgttcacatctgatttggctactaacaatctagttgtaatggcctacattacaggtggtgttgttcagttgacttcgcagtggctaactaacatctttggcactgtttatgaaaaactcaaacccgtccttgattggcttga	1981	2160
WIV04_trim	aatttcacagtattcactgagactcattgatgctatgatgttcacatctgatttggctactaacaatctagttgtaatggcctacattacaggtggtgttgttcagttgacttcgcagtggctaactaacatctttggcactgtttatgaaaaactcaaacccgtccttgattggcttga			n.a.	0
BA.1.17_trim	aatttcacagtattcactgagactcattgatgctatgatgttcacatctgatttggctactaacaatctagttgtaatggcctacattacaggtggtgttgttcagttgacttcgcagtggctaactaacatctttggcactgtttatgaaaaactcaaacccgtccttgattggcttga			n.a.	0
BA.5_trim	aatttcacagtattcactgagactcattgatgctatgatgttcacatctgatttggctactaacaatctagttgtaatggcctacattacaggtggtgttgttcagttgacttcgcagtggctaactaacatctttggcactgtttatgaaaaactcaaacccgtccttgattggcttga			n.a.	0
case1_trim	aatttcacagtattcactgagactcattgatgctatgatgttcacatctgatttggctactaacaatctagttgtaatggcctacattacaggtggtgttgttcagttgacttcgcagtggctaactaacatctttggcactgtttatgaaaaactcaaacccgtccttgattggcttga			n.a.	0
case2_trim	aatttcacagtattcactgagactcattgatgctatgatgttcacatctgatttggctactaacaatctagttgtaatggcctacattacaggtggtgttgttcagttgacttcgcagtggctaactaacatctttggcactgtttatgaaaaactcaaacccgtccttgattggcttga			n.a.	0
case8_trim	aatttcacagtattcactgagactcattgatgctatgatgttcacatctgatttggctactaacaatctagttgtaatggcctacattacaggtggtgttgttcagttgacttcgcagtggctaactaacatctttggcactgtttatgaaaaactcaaacccgtccttgattggcttga			n.a.	0
case9_trim	aatttcacagtattcactgagactcattgatgctatgatgttcacatctgatttggctactaacaatctagttgtaatggcctacattacaggtggtgttgttcagttgacttcgcagtggctaactaacatctttggcactgtttatgaaaaactcaaacccgtccttgattggcttga			n.a.	0
case5_trim	aatttcacagtattcactgagactcattgatgctatgatgttcacatctgatttggctactaacaatctagttgtaatggcctacattacaggtggtgttgttcagttgacttcgcagtggctaactaacatctttggcactgtttatgaaaaactcaaacccgtccttgattggcttga			n.a.	0
case4_trim	aatttcacagtattcactgagactcattgatgctatgatgttcacatctgatttggctactaacaatctagttgtaatggcctacattacaggtggtgttgttcagttgacttcgcagtggctaactaacatctttggcactgtttatgaaaaactcaaacccgtccttgattggcttga			n.a.	0
case7_trim	aatttcacagtattcactgagactcattgatgctatgatgttcacatctgatttggctactaacaatctagttgtaatggcctacattacaggtggtgttgttcagttgacttcgcagtggctaactaacatctttggcactgtttatgaaaaactcaaacccgtccttgattggcttga			n.a.	0
case3_trim	aatttcacagtattcactgagactcattgatgctatgatgttcacatctgatttggctactaacaatctagttgtaatggcctacattacaggtggtgttgttcagttgacttcgcagtggctaactaacatctttggcactgtttatgaaaaactcaaacccgtccttgattggcttga			n.a.	0
case6_trim	aatttcacagtattcactgagactcattgatgctatgatgttcacatctgatttggctactaacaatctagttgtaatggcctacattacaggtggtgttgttcagttgacttcgcagtggctaactaacatctttggcactgtttatgaaaaactcaaacccgtccttgattggcttga			n.a.	0
case13_trim	aatttcacagtattcactgagactcattgatgctatgatgttcacatctgatttggctactaacaatctagttgtaatggcctacattacaggtggtgttgttcagttgacttcgcagtggctaactaacacctttggcactgtttatgaaaaactcaaacccgtccttgattggcttga			n.a.	0
case14_trim	aatttcacagtattcactgagactcattgatgctatgatgttcacatctgatttggctactaacaatctagttgtaatggcctacattacaggtggtgttgttcagttgacttcgcagtggctaactaacacctttggcactgtttatgaaaaactcaaacccgtccttgattggcttga			n.a.	0
case12_trim	aatttcacagtattcactgagactcattgatgctatgatgttcacatctgatttggctactaacaatctagttgtaatggcctacattacaggtggtgttgttcagttgacttcgcagtggctaactaacatctttggcactgtttatgaaaaactcaaacccgtccttgattggcttga			n.a.	0
case10_trim	aatttcacagtattcactgagactcattgatgctatgatgttcacatctgatttggctactaacaatctagttgtaatggcctacattacaggtggtgttgttcagttgacttcgcagtggctaactaacatctttggcactgtttatgaaaaactcaaacccgtccttgattggcttga			n.a.	0
BA.2_trim	aatttcacagtattcactgagactcattgatgctatgatgttcacatctgatttggctactaacaatctagttgtaatggcctacattacaggtggtgttgttcagttgacttcgcagtggctaactaacatctttggcactgtttatgaaaaactcaaacccgtccttgattggcttga			n.a.	0
case11_trim	aatttcacagtattcactgagactcattgatgctatgatgttcacatctgatttggctactaacaatctagttgtaatggcctacattacaggtggtgttgttcagttgacttcgcagtggctaactaacatctttggcactgtttatgaaaaactcaaacccgtccttgattggcttga			n.a.	0
	***********************************************************************************************************************************.************************************************
ORF1ab	E K F K E G V E F L R D G W E I V K F I S T C A C E I V G G Q I V T C A K E I K E S V Q T F F K L V N K F L A L C A D S
WIV04	agagaagtttaaggaaggtgtagagtttcttagagacggttgggaaattgttaaatttatctcaacctgtgcttgtgaaattgtcggtggacaaattgtcacctgtgcaaaggaaattaaggagagtgttcagacattctttaagcttgtaaataaatttttggctttgtgtgctgactc	2161	2340
WIV04_trim	agagaagtttaaggaa-----------------------ttgggaaattgttaaatttatctcaacctgtgcttgtgaaattgtcggtggacaaattgtcacctgtgcaaaggaaattaaggagagtgttcagacattctttaagcttgtaaataaatttttggctttgtgtgctgactc			17	23
BA.1.17_trim	agagaagtttaaggaa-----------------------ttgggaaattgttaaatttatctcaacctgtgcttgtgaaattgtcggtggacaaattgtcacctgtgcaaaggaaattaaggagagtgttcagacattctttaagcttgtaaataaatttttggctttgtgtgctgactc			17	23
BA.5_trim	agagaagtttaaggaa-----------------------tttggaaattgttaaatttatctcaacctgtgcttgtgaaattgtcggtggacaaattgtcacctgtgcaaaggaaattaaggagagtgttcagacattctttaagcttgtaaataaatttttggctttgtgtgctgactc			17	23
case1_trim	agagaagtttaaggaa-----------------------ttgggaaattgttaaatttatctcaacctgtgcttgtgaaattgtcggtggacaaattgtcacctgtgcaaaggaaattaaggagagtgttcagacattctttaagcttgtaaataaatttttggctttgtgtgctgactc			17	23
case2_trim	agagaagtttaaggaa-----------------------ttgggaaattgttaaatttatctcaacctgtgcttgtgaaattgtcggtggacaaattgtcacctgtgcaaaggaaattaaggagagtgttcagacattctttaagcttgtaaataaatttttggctttgtgtgctgactc			17	23
case8_trim	agagaagtttaaggaa-----------------------ttgggaaattgttaaatttatctcaacctgtgcttgtgaaattgtcggtggacaaattgtcacctgtgcaaaggaaattaaggagagtgttcagacattctttaagcttgtaaataaatttttggctttgtgtgctgactc			17	23
case9_trim	agagaagtttaaggaa-----------------------ttgggaaattgttaaatttatctcaacctgtgcttgtgaaattgtcggtggacaaattgtcacctgtgcaaaggaaattaaggagagtgttcagacattctttaagcttgtaaataaatttttggctttgtgtgctgactc			17	23
case5_trim	agagaagtttaaggaa-----------------------ttgggaaattgttaaatttatctcaacctgtgcttgtgaaattgtcggtggacaaattgtcacctgtgcaaaggaaattaaggagagtgttcagacattctttaagcttgtaaataaatttttggctttgtgtgctgactc			17	23
case4_trim	agagaagtttaaggaa-----------------------ttgggaaattgttaaatttatctcaacctgtgcttgtgaaattgtcggtggacaaattgtcacctgtgcaaaggaaattaaggagagtgttcagacattctttaagcttgtaaataaatttttggctttgtgtgctgactc			17	23
case7_trim	agagaagtttaaggaa-----------------------ttgggaaattgttaaatttatctcaacctgtgcttgtgaaattgtcggtggacaaattgtcacctgtgcaaaggaaattaaggagagtgttcagacattctttaagcttgtaaataaatttttggctttgtgtgctgactc			17	23
case3_trim	agagaagtttaaggaa-----------------------ttgggaaattgttaaatttatctcaacctgtgcttgtgaaattgtcggtggacaaattgtcacctgtgcaaaggaaattaaggagagtgttcagacattctttaagcttgtaaataaatttttggctttgtgtgctgactc			17	23
case6_trim	agagaagtttaaggaa-----------------------ttgggaaattgttaaatttatctcaacctgtgcttgtgaaattgtcggtggacaaattgtcacctgtgcaaaggaaattaaggagagtgttcagacattctttaagcttgtaaataaatttttggctttgtgtgctgactc			17	23
case13_trim	agagaagtttaaggaa-----------------------ttgggaaattgttaaatttatctcaacctgtgcttgtgaaattgtcggtggacaaattgtcacctgtgcaaaggaaattaaggagagtgttcagacattctttaagcttgtaaataaatttttggctttgtgtgctgactc			17	23
case14_trim	agagaagtttaaggaa-----------------------ttgggaaattgttaaatttatctcaacctgtgcttgtgaaattgtcggtggacaaattgtcacctgtgcaaaggaaattaaggagagtgttcagacattctttaagcttgtaaataaatttttggctttgtgtgctgactc			17	23
case12_trim	agagaagtttaaggaa-----------------------ttgggaaattgttaaatttatctcaacctgtgcttgtgaaattgtcggtggacaaattgtcacctgtgcaaaggaaattaaggagagtgttcagacattctttaagcttgtaaataaatttttggctttgtgtgctgactc			17	23
case10_trim	agagaagtttaaggaa-----------------------ttgggaaattgttaaatttatctcaacctgtgcttgtgaaattgtcggtggacaaattgtcacctgtgcaaaggaaattaaggagagtgttcagacattctttaagcttgtaaataaatttttggctttgtgtgctgactc			17	23
BA.2_trim	agagaagtttaaggaa-----------------------ttgggaaattgttaaatttatctcaacctgtgcttgtgaaattgtcggtggacaaattgtcacctgtgcaaaggaaattaaggagagtgttcagacattctttaagcttgtaaataaatttttggctttgtgtgctgactc			17	23
case11_trim	agagaagtttaaggaa-----------------------ttgggaaattgttaaatttatctcaacctgtgcttgtgaaattgtcggtggacaaattgtcacctgtgcaaaggaaattaaggagagtgttcagacattctttaagcttgtaaataaatttttggctttgtgtgctgactc			17	23
	**************** ** ******************************************************************************************************************************************
ORF1ab	I I I G G A K L K A L N L G E T F V T H S K G L Y R K C V K S R E E T G L L M P L K A P K E I I F L E G E T L P T E V L
WIV04	tatcattattggtggagctaaacttaaagccttgaatttaggtgaaacatttgtcacgcactcaaagggattgtacagaaagtgtgttaaatccagagaagaaactggcctactcatgcctctaaaagccccaaaagaaattatcttcttagagggagaaacacttcccacagaagtgtt	2341	2520
WIV04_trim	tatcattattggtggagctaaacttaaagccttgaatttaggtgaaacatttgtcacgcactcaaagggattgtacagaaagtgtgttaaat------------------tactcatgcctctaaaagccccaaaagaaattatcttcttagagggagaaacacttcccacagaagtgtt			93	18
BA.1.17_trim	tatcattattggtggagctaaacttaaagccttgaatttaggtgaaacatttgtcacgcactcaaagggattgtacagaaagtgtgttaaat------------------tactcatgcctctaaaagccccaaaagaaattatcttcttagagggagaaacacttcccacagaagtgtt			93	18
BA.5_trim	tatcattattggtggagctaaacttaaagccttgaatttaggtgaaacatttgtcacgcactcaaagggattgtacagaaagtgtgttaaat------------------tactcatgcctctaaaagccccaaaagaaattatcttcttagagggagaaacacttcccacagaagtgtt			93	18
case1_trim	tatcattattggtggagctaaacttaaagccttgaatttaggtgaaacatttgtcacgcactcaaagggattgtacagaaagtgtgttaaat------------------tactcatgcctctaaaagccccaaaagaaattatcttcttagagggagaaacacttcccacagaagtgtt			93	18
case2_trim	tatcattattggtggagctaaacttaaagccttgaatttaggtgaaacatttgtcacgcactcaaagggattgtacagaaagtgtgttaaat------------------tactcatgcctctaaaagccccaaaagaaattatcttcttagagggagaaacacttcccacagaagtgtt			93	18
case8_trim	tatcattattggtggagctaaacttaaagccttgaatttaggtgaaacatttgtcacgcactcaaagggattgtacagaaagtgtgttaaat------------------tactcatgcctctaaaagccccaaaagaaattatcttcttagagggagaaacacttcccacagaagtgtt			93	18
case9_trim	tatcattattggtggagctaaacttaaagccttgaatttaggtgaaacatttgtcacgcactcaaagggattgtacagaaagtgtgttaaat------------------tactcatgcctctaaaagccccaaaagaaattatcttcttagagggagaaacacttcccacagaagtgtt			93	18
case5_trim	tatcattattggtggagctaaacttaaagccttgaatttaggtgaaacatttgtcacgcactcaaagggattgtacagaaagtgtgttaaat------------------tactcatgcctctaaaagccccaaaagaaattatcttcttagagggagaaacacttcccacagaagtgtt			93	18
case4_trim	tatcattattggtggagctaaacttaaagccttgaatttaggtgaaacatttgtcacgcactcaaagggattgtacagaaagtgtgttaaat------------------tactcatgcctctaaaagccccaaaagaaattatcttcttagagggagaaacacttcccacagaagtgtt			93	18
case7_trim	tatcattattggtggagctaaacttaaagccttgaatttaggtgaaacatttgtcacgcactcaaagggattgtacagaaagtgtgttaaat------------------tactcatgcctctaaaagccccaaaagaaattatcttcttagagggagaaacacttcccacagaagtgtt			93	18
case3_trim	tatcattattggtggagctaaacttaaagccttgaatttaggtgaaacatttgtcacgcactcaaagggattgtacagaaagtgtgttaaat------------------tactcatgcctctaaaagccccaaaagaaattatcttcttagagggagaaacacttcccacagaagtgtt			93	18
case6_trim	tatcattattggtggagctaaacttaaagccttgaatttaggtgaaacatttgtcacgcactcaaagggattgtacagaaagtgtgttaaat------------------tactcatgcctctaaaagccccaaaagaaattatcttcttagagggagaaacacttcccacagaagtgtt			93	18
case13_trim	tatcattattggtggagctaaacttaaagccttgaatttaggtgaaacatttgtcacgcactcaaagggattgtacagaaagtgtgttaaat------------------tactcatgcctctaaaagccccaaaagaaattatcttcttagagggagaaacacttcccacagaagtgtt			93	18
case14_trim	tatcattattggtggagctaaacttaaagccttgaatttaggtgaaacatttgtcacgcactcaaagggattgtacagaaagtgtgttaaat------------------tactcatgcctctaaaagccccaaaagaaattatcttcttagagggagaaacacttcccacagaagtgtt			93	18
case12_trim	tatcattattggtggagctaaacttaaagccttgaatttaggtgaaacatttgtcacgcactcaaagggattgtacagaaagtgtgttaaat------------------tactcatgcctctaaaagccccaaaagaaattatcttcttagagggagaaacacttcccacagaagtgtt			93	18
case10_trim	tatcattattggtggagctaaacttaaagccttgaatttaggtgaaacatttgtcacgcactcaaagggattgtacagaaagtgtgttaaat------------------tactcatgcctctaaaagccccaaaagaaattatcttcttagagggagaaacacttcccacagaagtgtt			93	18
BA.2_trim	tatcattattggtggagctaaacttaaagccttgaatttaggtgaaacatttgtcacgcactcaaagggattgtacagaaagtgtgttaaat------------------tactcatgcctctaaaagccccaaaagaaattatcttcttagagggagaaacacttcccacagaagtgtt			93	18
case11_trim	tatcattattggtggagctaaacttaaagccttgaatttaggtgaaacatttgtcacgcactcaaagggattgtacagaaagtgtgttaaat------------------tactcatgcctctaaaagccccaaaagaaattatcttcttagagggagaaacacttcccacagaagtgtt			93	18
	******************************************************************************************** **********************************************************************
ORF1ab	T E E V V L K T G D L Q P L E Q P T S E A V E A P L V G T P V C I N G L M L L E I K D T E K Y C A L A P N M M V T N N T
WIV04	aacagaggaagttgtcttgaaaactggtgatttacaaccattagaacaacctactagtgaagctgttgaagctccattggttggtacaccagtttgtattaacgggcttatgttgctcgaaatcaaagacacagaaaagtactgtgcccttgcacctaatatgatggtaacaaacaatac	2521	2700
WIV04_trim	aacagaggaagttgtcttgaaaactggtgatttacaaccattagaacaacctactagtgaagctgttgaagctccattggttggtacaccagtttgtattaacgggcttatgttgctcgaaatcaaagacacagaaaagtactgtgcccttg-----------------------aatac			153	23
BA.1.17_trim	aacagaggaagttgtcttgaaaactggtgatttacaaccattagaacaacctactagtgaagctgttgaagctccattggttggtacaccagtttgtattaacgggcttatgttgctcgaaatcaaagacacagaaaagtactgtgcccttg-----------------------aatac			153	23
BA.5_trim	aacagaggaagttgtcttgaaaactggtgatttacaaccattagaacaacctactagtgaagctgttgaagctccattggttggtacaccagtttgtattaacgggcttatgttgctcgaaatcaaagacacagaaaagtactgtgcccttg-----------------------aatac			153	23
case1_trim	aacagaggaagttgtcttgaaaactggtgatttacaaccattagaacaacctactagtgaagctgttgaagctccattggttggtacaccagtttgtattaacgggcttatgttgctcgaaatcaaagacacagaaaagtactgtgcccttg-----------------------aatac			153	23
case2_trim	aacagaggaagttgtcttgaaaactggtgatttacaaccattagaacaacctactagtgaagctgttgaagctccattggttggtacaccagtttgtattaacgggcttatgttgctcgaaatcaaagacacagaaaagtactgtgcccttg-----------------------aatac			153	23
case8_trim	aacagaggaagttgtcttgaaaactggtgatttacaaccattagaacaacctactagtgaagctgttgaagctccattggttggtacaccagtttgtattaacgggcttatgttgctcgaaatcaaagacacagaaaagtactgtgcccttg-----------------------aatac			153	23
case9_trim	aacagaggaagttgtcttgaaaactggtgatttacaaccattagaacaacctactagtgaagctgttgaagctccattggttggtacaccagtttgtattaacgggcttatgttgctcgaaatcaaagacacagaaaagtactgtgcccttg-----------------------aatac			153	23
case5_trim	aacagaggaagttgtcttgaaaactggtgatttacaaccattagaacaacctactagtgaagctgttgaagctccattggttggtacaccagtttgtattaacgggcttatgttgctcgaaatcaaagacacagaaaagtactgtgcccttg-----------------------aatac			153	23
case4_trim	aacagaggaagttgtcttgaaaactggtgatttacaaccattagaacaacctactagtgaagctgttgaagctccattggttggtacaccagtttgtattaacgggcttatgttgctcgaaatcaaagacacagaaaagtactgtgcccttg-----------------------aatac			153	23
case7_trim	aacagaggaagttgtcttgaaaactggtgatttacaaccattagaacaacctactagtgaagctgttgaagctccattggttggtacaccagtttgtattaacgggcttatgttgctcgaaatcaaagacacagaaaagtactgtgcccttg-----------------------aatac			153	23
case3_trim	aacagaggaagttgtcttgaaaactggtgatttacaaccattagaacaacctactagtgaagctgttgaagctccattggttggtacaccagtttgtattaacgggcttatgttgctcgaaatcaaagacacagaaaagtactgtgcccttg-----------------------aatac			153	23
case6_trim	aacagaggaagttgtcttgaaaactggtgatttacaaccattagaacaacctactagtgaagctgttgaagctccattggttggtacaccagtttgtattaacgggcttatgttgctcgaaatcaaagacacagaaaagtactgtgcccttg-----------------------aatac			153	23
case13_trim	aacagaggaagttgtcttgaaaactggtgatttacaaccattagaacaacctactagtgaagctgttgaagctccattggttggtacaccagtttgtattaacgggcttatgttgctcgaaatcaaagacacagaaaagtactgtgcccttg-----------------------aatac			153	23
case14_trim	aacagaggaagttgtcttgaaaactggtgatttacaaccattagaacaacctactagtgaagctgttgaagctccattggttggtacaccagtttgtattaacgggcttatgttgctcgaaatcaaagacacagaaaagtactgtgcccttg-----------------------aatac			153	23
case12_trim	aacagaggaagttgtcttgaaaactggtgatttacaaccattagaacaacctactagtgaagctgttgaagctccattggttggtacaccagtttgtattaacgggcttatgttgctcgaaatcaaagacacagaaaagtactgtgcccttg-----------------------aatac			153	23
case10_trim	aacagaggaagttgtcttgaaaactggtgatttacaaccattagaacaacctactagtgaagctgttgaagctccattggttggtacaccagtttgtattaacgggcttatgttgctcgaaatcaaagacacagaaaagtactgtgcccttg-----------------------aatac			153	23
BA.2_trim	aacagaggaagttgtcttgaaaactggtgatttacaaccattagaacaacctactagtgaagctgttgaagctccattggttggtacaccagtttgtattaacgggcttatgttgctcgaaatcaaagacacagaaaagtactgtgcccttg-----------------------aatac			153	23
case11_trim	aacagaggaagttgtcttgaaaactggtgatttacaaccattagaacaacctactagtgaagctgttgaagctccattggttggtacaccagtttgtattaacgggcttatgttgctcgaaatcaaagacacagaaaagtactgtgcccttg-----------------------aatac			153	23
	******************************************************************************************************************************************************** *****
ORF1ab	F T L K G G A P T K V T F G D D T V I E V Q G Y K S V N I T F E L D E R I D K V L N E K C S A Y T V E L G T E V N E F A
WIV04	cttcacactcaaaggcggtgcaccaacaaaggttacttttggtgatgacactgtgatagaagtgcaaggttacaagagtgtgaatatcacttttgaacttgatgaaaggattgataaagtacttaatgagaagtgctctgcctatacagttgaactcggtacagaagtaaatgagttcgc	2701	2880
WIV04_trim	cttcacactcaaaggcggtgcaccaacaaaggttacttttggtgatgacactgtgatagaagtgcaaggttacaagagtgtgaatatcacttttgaacttgatgaaaggattgataaagtacttaatgagaagtgctctgcctatacagttgaactcggtacagaagtaaatgagttcgc			n.a.	0
BA.1.17_trim	cttcacactcaaaggcggtgcaccaacaaaggttacttttggtgatgacactgtgatagaagtgcaaggttacaagagtgtgaatatcacttttgaacttgatgaaaggattgataaagtacttaatgagaggtgctctgcctatacagttgaactcggtacagaagtaaatgagttcgc			n.a.	0
BA.5_trim	cttcacactcaaaggcggtgcaccaacaaaggttacttttggtgataacactgtgatagaagtgcaaggttacaagagtgtgaatatcatttttgaacttgatgaaaggattgataaagtacttaatgagaagtgctctgcctatacagttgaactcggtacagaagtaaatgagttcgc			n.a.	0
case1_trim	cttcacactcaaaggcggtgcaccaacaaaggttacttttggtgatgacactgtgatagaagtgcaaggttacaagagtgtgaatatcatttttgaacttgatgaaaggattgataaagtacttaatgagaagtgctctgcctatacagttgaactcggtacagaagtaaatgagttcgc			n.a.	0
case2_trim	cttcacactcaaaggcggtgcaccaacaaaggttacttttggtgatgacactgtgatagaagtgcaaggttacaagagtgtgaatatcatttttgaacttgatgaaaggattgataaagtacttaatgagaagtgctctgcctatacagttgaactcggtacagaagtaaatgagttcgc			n.a.	0
case8_trim	cttcacactcaaaggcggtgcaccaacaaaggttacttttggtgatgacactgtgatagaagtgcaaggttacaagagtgtgaatatcatttttgaacttgatgaaaggattgataaagtacttaatgagaagtgctctgcctatacagttgaactcggtacagaagtaaatgagttcgc			n.a.	0
case9_trim	cttcacactcaaaggcggtgcaccaacaaaggttacttttggtgatgacactgtgatagaagtgcaaggttacaagagtgtgaatatcatttttgaacttgatgaaaggattgataaagtacttaatgagaagtgctctgcctatacagttgaactcggtacagaagtaaatgagttcgc			n.a.	0
case5_trim	cttcacactcaaaggcggtgcaccaacaaaggttacttttggtgatgacactgtgatagaagtgcaaggttacaagagtgtgaatatcatttttgaacttgatgaaaggattgataaagtacttaatgagaagtgctctgcctatacagttgaactcggtacagaagtaaatgagttcgc			n.a.	0
case4_trim	cttcacactcaaaggcggtgcaccaacaaaggttacttttggtgatgacactgtgatagaagtgcaaggttacaagagtgtgaatatcatttttgaacttgatgaaaggattgataaagtacttaatgagaagtgctctgcctatacagttgaactcggtacagaagtaaatgagttcgc			n.a.	0
case7_trim	cttcacactcaaaggcggtgcaccaacaaaggttacttttggtgatgacactgtgatagaagtgcaaggttacaagagtgtgaatatcatttttgaacttgatgaaaggattgataaagtacttaatgagaagtgctctgcctatacagttgaactcggtacagaagtaaatgagttcgc			n.a.	0
case3_trim	cttcacactcaaaggcggtgcaccaacaaaggttacttttggtgatgacactgtgatagaagtgcaaggttacaagagtgtgaatatcatttttgaacttgatgaaaggattgataaagtacttaatgagaagtgctctgcctatacagttgaactcggtacagaagtaaatgagttcgc			n.a.	0
case6_trim	cttcacactcaaaggcggtgcaccaacaaaggttacttttggtgatgacactgtgatagaagtgcaaggttacaagagtgtgaatatcatttttgaacttgatgaaaggattgataaagtacttaatgagaagtgctctgcctatacagttgaactcggtacagaagtaaatgagttcgc			n.a.	0
case13_trim	cttcacactcaaaggcggtgcaccaacaaaggttacttttggtgatgacactgtgatagaagtgcaaggttacaagagtgtgaatatcatttttgaacttgatgaaaggattgataaagtacttaatgagaagtgctctgcctatacagttgaactcggtacagaagtaaatgagttcgc			n.a.	0
case14_trim	cttcacactcaaaggcggtgcaccaacaaaggttacttttggtgatgacactgtgatagaagtgcaaggttacaagagtgtgaatatcatttttgaacttgatgaaaggattgataaagtacttaatgagaagtgctctgcctatacagttgaactcggtacagaagtaaatgagttcgc			n.a.	0
case12_trim	cttcacactcaaaggcggtgcaccaacaaaggttacttttggtgatgacactgtgatagaagtgcaaggttacaagagtgtgaatatcatttttgaacttgatgaaaggattgataaagtacttaatgagaagtgctctgcctatacagttgaactcggtacagaagtaaatgagttcgc			n.a.	0
case10_trim	cttcacactcaaaggcggtgcaccaacaaaggttacttttggtgatgacactgtgatagaagtgcaaggttacaagagtgtgaatatcatttttgaacttgatgaaaggattgataaagtacttaatgagaagtgctctgcctatacagttgaactcggtacagaagtaaatgagttcgc			n.a.	0
BA.2_trim	cttcacactcaaaggcggtgcaccaacaaaggttacttttggtgatgacactgtgatagaagtgcaaggttacaagagtgtgaatatcatttttgaacttgatgaaaggattgataaagtacttaatgagaagtgctctgcctatacagttgaactcggtacagaagtaaatgagttcgc			n.a.	0
case11_trim	cttcacactcaaaggcggtgcaccaacaaaggttacttttggtgatgacactgtgatagaagtgcaaggttacaagagtgtgaatatcatttttgaacttgatgaaaggattgataaagtacttaatgagaagtgctctgcctatacagttgaactcggtacagaagtaaatgagttcgc			n.a.	0
	**********************************************.******************************************.*****************************************.************************************************
ORF1ab	C V V A D A V I K T L Q P V S E L L T P L G I D L D E W S M A T Y Y L F D E S G E F K L A S H M Y C S F Y P P D E D E E
WIV04	ctgtgttgtggcagatgctgtcataaaaactttgcaaccagtatctgaattacttacaccactgggcattgatttagatgagtggagtatggctacatactacttatttgatgagtctggtgagtttaaattggcttcacatatgtattgttctttctaccctccagatgaggatgaaga	2881	3060
WIV04_trim	ctgtgttgtggcagatgctgtcataaaaactttgcaaccagtatctga-----------------------atttagatgagtggagtatggctacatactacttatttgatgagtctggtgagtttaaattggcttcacatatgtattgttctttttaccctccagatgaggatgaaga			49	23
BA.1.17_trim	ctgtgttgtggcagatgctgtcataaaaactttgcaaccagtatctga-----------------------atttagatgagtggagtatggctacatactacttatttgatgagtctggtgagtttaaattggcttcacatatgtattgttctttttaccctccagatgaggatgaaga			49	23
BA.5_trim	ctgtgttgtggcagatgctgtcataaaaactttgcaaccagtatctga-----------------------atttagatgagtggagtatggctacatactacttatttgatgagtctggtgagtttaaattggcttcacatatgtattgttctttttaccctccagatgaggatgaaga			49	23
case1_trim	ctgtgttgtggcagatgctgtcataaaaactttgcaaccagtatctga-----------------------atttagatgagtggagtatggctacatactacttatttgatgagtctggtgagtttaaattggcttcacatatgtattgttctttttaccctccagatgaggatgaaga			49	23
case2_trim	ctgtgttgtggcagatgctgtcataaaaactttgcaaccagtatctga-----------------------atttagatgagtggagtatggctacatactacttatttgatgagtctggtgagtttaaattggcttcacatatgtattgttctttttaccctccagatgaggatgaaga			49	23
case8_trim	ctgtgttgtggcagatgctgtcataaaaactttgcaaccagtatctga-----------------------atttagatgagtggagtatggctacatactacttatttgatgagtctggtgagtttaaattggcttcacatatgtattgttctttttaccctccagatgaggatgaaga			49	23
case9_trim	ctgtgttgtggcagatgctgtcataaaaactttgcaaccagtatctga-----------------------atttagatgagtggagtatggctacatactacttatttgatgagtctggtgagtttaaattggcttcacatatgtattgttctttttaccctccagatgaggatgaaga			49	23
case5_trim	ctgtgttgtggcagatgctgtcataaaaactttgcaaccagtatctga-----------------------atttagatgagtggagtatggctacatactacttatttgatgagtctggtgagtttaaattggcttcacatatgtattgttctttttaccctccagatgaggatgaaga			49	23
case4_trim	ctgtgttgtggcagatgctgtcataaaaactttgcaaccagtatctga-----------------------atttagatgagtggagtatggctacatactacttatttgatgagtctggtgagtttaaattggcttcacatatgtattgttctttttaccctccagatgaggatgaaga			49	23
case7_trim	ctgtgttgtggcagatgctgtcataaaaactttgcaaccagtatctga-----------------------atttagatgagtggagtatggctacatactacttatttgatgagtctggtgagtttaaattggcttcacatatgtattgttctttttaccctccagatgaggatgaaga			49	23
case3_trim	ctgtgttgtggcagatgctgtcataaaaactttgcaaccagtatctga-----------------------atttagatgagtggagtatggctacatactacttatttgatgagtctggtgagtttaaattggcttcacatatgtattgttctttttaccctccagatgaggatgaaga			49	23
case6_trim	ctgtgttgtggcagatgctgtcataaaaactttgcaaccagtatctga-----------------------atttagatgagtggagtatggctacatactacttatttgatgagtctggtgagtttaaattggcttcacatatgtattgttctttttaccctccagatgaggatgaaga			49	23
case13_trim	ctgtgttgtggcagatgctgtcataaaaactttgcaaccagtatctga-----------------------atttagatgagtggagtatggctacatactacttatttgatgagtctggtgagtttaaattggcttcacatatgtattgttctttttaccctccagatgaggatgaaga			49	23
case14_trim	ctgtgttgtggcagatgctgtcataaaaactttgcaaccagtatctga-----------------------atttagatgagtggagtatggctacatactacttatttgatgagtctggtgagtttaaattggcttcacatatgtattgttctttttaccctccagatgaggatgaaga			49	23
case12_trim	ctgtgttgtggcagatgctgtcataaaaactttgcaaccagtatctga-----------------------atttagatgagtggagtatggctacatactacttatttgatgagtctggtgagtttaaattggcttcacatatgtattgttctttttaccctccagatgaggatgaaga			49	23
case10_trim	ctgtgttgtggcagatgctgtcataaaaactttgcaaccagtatctga-----------------------atttagatgagtggagtatggctacatactacttatttgatgagtctggtgagtttaaattggcttcacatatgtattgttctttttaccctccagatgaggatgaaga			49	23
BA.2_trim	ctgtgttgtggcagatgctgtcataaaaactttgcaaccagtatctga-----------------------atttagatgagtggagtatggctacatactacttatttgatgagtctggtgagtttaaattggcttcacatatgtattgttctttttaccctccagatgaggatgaaga			49	23
case11_trim	ctgtgttgtggcagatgctgtcataaaaactttgcaaccagtatctga-----------------------atttagatgagtggagtatggctacatactacttatttgatgagtctggtgagtttaaattggcttcacatatgtattgttctttttaccctccagatgaggatgaaga			49	23
	************************************************ *************************************************************************************.***********************
ORF1ab	E G D C E E E E F E P S T Q Y E Y G T E D D Y Q G K P L E F G A T S A A L Q P E E E Q E E D W L D D D S Q Q T V G Q Q D
WIV04	agaaggtgattgtgaagaagaagagtttgagccatcaactcaatatgagtatggtactgaagatgattaccaaggtaaacctttggaatttggtgccacttctgctgctcttcaacctgaagaagagcaagaagaagattggttagatgatgatagtcaacaaactgttggtcaacaaga	3061	3240
WIV04_trim	agaaggtgattgtgaagaagaagagtttgagccatcaactcaatatgagtatggtactgaagatgattaccaaggtaaacctttggaatttggtgccacttctgctgctcttcaacctgaagaag----------------------------------acaaactgttggtcaacaaga			126	34
BA.1.17_trim	agaaggtgattgtgaagaagaagagtttgagccatcaactcaatatgagtatggtactgaagatgattaccaaggtaaacctttggaatttggtgccacttctgctgctcttcaacctgaagaag----------------------------------acaaactgttggtcaacaaga			126	34
BA.5_trim	agaaggtgattgtgaagaagaagagtttgagccatcaactcaatatgagtatggtactgaagatgattaccaaggtaaacctttggaatttggtgccacttctgctgctcttcaacctgaagaag----------------------------------acaaactgttggtcaacaaga			126	34
case1_trim	agaaggtgattgtgaagaagaagagtttgagccatcaactcaatatgagtatggtactgaagatgattaccaaggtaaacctttggaatttggtgccacttctgctgctcttcaacctgaagaag----------------------------------acaaactgttggtcaacaaga			126	34
case2_trim	agaaggtgattgtgaagaagaagagtttgagccatcaactcaatatgagtatggtactgaagatgattaccaaggtaaacctttggaatttggtgccacttctgctgctcttcaacctgaagaag----------------------------------acaaactgttggtcaacaaga			126	34
case8_trim	agaaggtgattgtgaagaagaagagtttgagccatcaactcaatatgagtatggtactgaagatgattaccaaggtaaacctttggaatttggtgccacttctgctgctcttcaacctgaagaag----------------------------------acaaactgttggtcaacaaga			126	34
case9_trim	agaaggtgattgtgaagaagaagagtttgagccatcaactcaatatgagtatggtactgaagatgattaccaaggtaaacctttggaatttggtgccacttctgctgctcttcaacctgaagaag----------------------------------acaaactgttggtcaacaaga			126	34
case5_trim	agaaggtgattgtgaagaagaagagtttgagccatcaactcaatatgagtatggtactgaagatgattaccaaggtaaacctttggaatttggtgccacttctgctgctcttcaacctgaagaag----------------------------------acaaactgttggtcaacaaga			126	34
case4_trim	agaaggtgattgtgaagaagaagagtttgagccatcaactcaatatgagtatggtactgaagatgattaccaaggtaaacctttggaatttggtgccacttctgctgctcttcaacctgaagaag----------------------------------acaaactgttggtcaacaaga			126	34
case7_trim	agaaggtgattgtgaagaagaagagtttgagccatcaactcaatatgagtatggtactgaagatgattaccaaggtaaacctttggaatttggtgccacttctgctgctcttcaacctgaagaag----------------------------------acaaactgttggtcaacaaga			126	34
case3_trim	agaaggtgattgtgaagaagaagagtttgagccatcaactcaatatgagtatggtactgaagatgattaccaaggtaaacctttggaatttggtgccacttctgctgctcttcaacctgaagaag----------------------------------acaaactgttggtcaacaaga			126	34
case6_trim	agaaggtgattgtgaagaagaagagtttgagccatcaactcaatatgagtatggtactgaagatgattaccaaggtaaacctttggaatttggtgccacttctgctgctcttcaacctgaagaag----------------------------------acaaactgttggtcaacaaga			126	34
case13_trim	agaaggtgattgtgaagaagaagagtttgagccatcaactcaatatgagtatggtactgaagatgattaccaaggtaaacctttggaatttggtgccacttctgctgctcttcaacctgaagaag----------------------------------acaaactgttggtcaacaaga			126	34
case14_trim	agaaggtgattgtgaagaagaagagtttgagccatcaactcaatatgagtatggtactgaagatgattaccaaggtaaacctttggaatttggtgccacttctgctgctcttcaacctgaagaag----------------------------------acaaactgttggtcaacaaga			126	34
case12_trim	agaaggtgattgtgaagaagaagagtttgagccatcaactcaatatgagtatggtactgaagatgattaccaaggtaaacctttggaatttggtgccacttctgctgctcttcaacctgaagaag----------------------------------acaaactgttggtcaacaaga			126	34
case10_trim	agaaggtgattgtgaagaagaagagtttgagccatcaactcaatatgagtatggtactgaagatgattaccaaggtaaacctttggaatttggtgccacttctgctgctcttcaacctgaagaag----------------------------------acaaactgttggtcaacaaga			126	34
BA.2_trim	agaaggtgattgtgaagaagaagagtttgagccatcaactcaatatgagtatggtactgaagatgattaccaaggtaaacctttggaatttggtgccacttctgctgctcttcaacctgaagaag----------------------------------acaaactgttggtcaacaaga			126	34
case11_trim	agaaggtgattgtgaagaagaagagtttgagccatcaactcaatatgagtatggtactgaagatgattaccaaggtaaacctttggaatttggtgccacttctgctgctcttcaacctgaagaag----------------------------------acaaactgttggtcaacaaga			126	34
	***************************************************************************************************************************** *********************
ORF1ab	G S E D N Q T T T I Q T I V E V Q P Q L E M E L T P V V Q T I E V N S F S G Y L K L T D N V Y I K N A D I V E E A K K V
WIV04	cggcagtgaggacaatcagacaactactattcaaacaattgttgaggttcaacctcaattagagatggaacttacaccagttgttcagactattgaagtgaatagttttagtggttatttaaaacttactgacaatgtatacattaaaaatgcagacattgtggaagaagctaaaaaggt	3241	3420
WIV04_trim	cggcagtgaggacaatcagacaactactattcaaacaattgttgaggttcaacctcaattagagatggaacttacaccagttgttcagactattgaagtgaatagttttagtggttatttaaaacttactgacaatgtatacattaaaaatgcagacattgtggaagaagctaaaaaggt			n.a.	0
BA.1.17_trim	cggcagtgaggacaatcagacaactactattcaaacaattgttgaggttcaacctcaattagagatggaacttacaccagttgttcagactattgaagtgaatagttttagtggttatttaaaacttactgacaatgtatacattaaaaatgcagacattgtggaagaagctaaaaaggt			n.a.	0
BA.5_trim	cggcagtgaggacaatcagacaactactattcaaacaattgttgaggttcaacctcaattagagatggaacttacaccagttgttcagactattgaagtgaatagttttagtggttatttaaaacttactgacaatgtatacattaaaaatgcagacattgtggaagaagctaaaaaggt			n.a.	0
case1_trim	cggcagtgaggacaatcagacaactactattcaaacaattgttgaggttcaacctcaattagagatggaacttacaccagttgttcagactattgaagtgaatagttttagtggttatttaaaacttactgacaatgtatacattaaaaatgcagacattgtggaagaagctaaaaaggt			n.a.	0
case2_trim	cggcagtgaggacaatcagacaactactattcaaacaattgttgaggttcaacctcaattagagatggaacttacaccagttgttcagactattgaagtgaatagttttagtggttatttaaaacttactgacaatgtatacattaaaaatgcagacattgtggaagaagctaaaaaggt			n.a.	0
case8_trim	cggcagtgaggacaatcagacaactactattcaaacaattgttgaggttcaacctcaattagagatggaacttacaccagttgttcagactattgaagtgaatagttttagtggttatttaaaacttactgacaatgtatacattaaaaatgcagacattgtggaagaagctaaaaaggt			n.a.	0
case9_trim	cggcagtgaggacaatcagacaactactattcaaacaattgttgaggttcaacctcaattagagatggaacttacaccagttgttcagactattgaagtgaatagttttagtggttatttaaaacttactgacaatgtatacattaaaaatgcagacattgtggaagaagctaaaaaggt			n.a.	0
case5_trim	cggcagtgaggacaatcagacaactactattcaaacaattgttgaggttcaacctcaattagagatggaacttacaccagttgttcagactattgaagtgaatagttttagtggttatttaaaacttactgacaatgtatacattaaaaatgcagacattgtggaagaagctaaaaaggt			n.a.	0
case4_trim	cggcagtgaggacaatcagacaactactattcaaacaattgttgaggttcaacctcaattagagatggaacttacaccagttgttcagactattgaagtgaatagttttagtggttatttaaaacttactgacaatgtatacattaaaaatgcagacattgtggaagaagctaaaaaggt			n.a.	0
case7_trim	cggcagtgaggacaatcagacaactactattcaaacaattgttgaggttcaacctcaattagagatggaacttacaccagttgttcagactattgaagtgaatagttttagtggttatttaaaacttactgacaatgtatacattaaaaatgcagacattgtggaagaagctaaaaaggt			n.a.	0
case3_trim	cggcagtgaggacaatcagacaactactattcaaacaattgttgaggttcaacctcaattagagatggaacttacaccagttgttcagactattgaagtgaatagttttagtggttatttaaaacttactgacaatgtatacattaaaaatgcagacattgtggaagaagctaaaaaggt			n.a.	0
case6_trim	cggcagtgaggacaatcagacaactactattcaaacaattgttgaggttcaacctcaattagagatggaacttacaccagttgttcagactattgaagtgaatagttttagtggttatttaaaacttactgacaatgtatacattaaaaatgcagacattgtggaagaagctaaaaaggt			n.a.	0
case13_trim	cggcagtgaggacaatcagacaactactattcaaacaattgttgaggttcaacctcaattagagatggaacttacaccagttgttcagactattgaagtgaatagttttagtggttatttaaaacttactgacaatgtatacattaaaaatgcagacattgtggaagaagctaaaaaggt			n.a.	0
case14_trim	cggcagtgaggacaatcagacaactactattcaaacaattgttgaggttcaacctcaattagagatggaacttacaccagttgttcagactattgaagtgaatagttttagtggttatttaaaacttactgacaatgtatacattaaaaatgcagacattgtggaagaagctaaaaaggt			n.a.	0
case12_trim	cggcagtgaggacaatcagacaactactattcaaacaattgttgaggttcaacctcaattagagatggaacttacaccagttgttcagactattgaagtgaatagttttagtggttatttaaaacttactgacaatgtatacattaaaaatgcagacattgtggaagaagctaaaaaggt			n.a.	0
case10_trim	cggcagtgaggacaatcagacaactactattcaaacaattgttgaggttcaacctcaattagagatggaacttacaccagttgttcagactattgaagtgaatagttttagtggttatttaaaacttactgacaatgtatacattaaaaatgcagacattgtggaagaagctaaaaaggt			n.a.	0
BA.2_trim	cggcagtgaggacaatcagacaactactattcaaacaattgttgaggttcaacctcaattagagatggaacttacaccagttgttcagactattgaagtgaatagttttagtggttatttaaaacttactgacaatgtatacattaaaaatgcagacattgtggaagaagctaaaaaggt			n.a.	0
case11_trim	cggcagtgaggacaatcagacaactactattcaaacaattgttgaggttcaacctcaattagagatggaacttacaccagttgttcagactattgaagtgaatagttttagtggttatttaaaacttactgacaatgtatacattaaaaatgcagacattgtggaagaagctaaaaaggt			n.a.	0
	************************************************************************************************************************************************************************************
ORF1ab	K P T V V V N A A N V Y L K H G G G V A G A L N K A T N N A M Q V E S D D Y I A T N G P L K V G G S C V L S G H N L A K
WIV04	aaaaccaacagtggttgttaatgcagccaatgtttaccttaaacatggaggaggtgttgcaggagccttaaataaggctactaacaatgccatgcaagttgaatctgatgattacatagctactaatggaccacttaaagtgggtggtagttgtgttttaagcggacacaatcttgctaa	3421	3600
WIV04_trim	aaaaccaacagtggttgttaatgcagccaatgtttaccttaa----------------gcaggagccttaaataaggctactaacaatgccatgcaagttgaatctgatgattacatagctactaatggaccacttaaagtgggtggtagttgtgttttaagcggacacaatcttgctaa			43	16
BA.1.17_trim	aaaaccaacagtggttgttaatgcagccaatgtttaccttaa----------------gcaggagccttaaataaggctactaacaatgccatgcaagttgaatctgatgattacatagctactaatggaccacttaaagtgggtggtagttgtgttttaagcggacacaatcttgctaa			43	16
BA.5_trim	aaaaccaacagtggttgttaatgcagccaatgtttaccttaa----------------gcaggagccttaaataaggctactaacaatgccatgcaagttgaatctgatgattacatagctactaatggaccacttaaagtgggtggtagttgtgttttaagcggacacaatcttgctaa			43	16
case1_trim	aaaaccaacagtggttgttaatgcagccaatgtttaccttaa----------------gcaggagccttaaataaggctactaacaatgccatgcaagttgaatctgatgattacatagctactaatggaccacttaaagtgggtggtagttgtgttttaagcggacacaatcttgctaa			43	16
case2_trim	aaaaccaacagtggttgttaatgcagccaatgtttaccttaa----------------gcaggagccttaaataaggctactaacaatgccatgcaagttgaatctgatgattacatagctactaatggaccacttaaagtgggtggtagttgtgttttaagcggacacaatcttgctaa			43	16
case8_trim	aaaaccaacagtggttgttaatgcagccaatgtttaccttaa----------------gcaggagccttaaataaggctactaacaatgccatgcaagttgaatctgatgattacatagctactaatggaccacttaaagtgggtggtagttgtgttttaagcggacacaatcttgctaa			43	16
case9_trim	aaaaccaacagtggttgttaatgcagccaatgtttaccttaa----------------gcaggagccttaaataaggctactaacaatgccatgcaagttgaatctgatgattacatagctactaatggaccacttaaagtgggtggtagttgtgttttaagcggacacaatcttgctaa			43	16
case5_trim	aaaaccaacagtggttgttaatgcagccaatgtttaccttaa----------------gcaggagccttaaataaggctactaacaatgccatgcaagttgaatctgatgattacatagctactaatggaccacttaaagtgggtggtagttgtgttttaagcggacacaatcttgctaa			43	16
case4_trim	aaaaccaacagtggttgttaatgcagccaatgtttaccttaa----------------gcaggagccttaaataaggctactaacaatgccatgcaagttgaatctgatgattacatagctactaatggaccacttaaagtgggtggtagttgtgttttaagcggacacaatcttgctaa			43	16
case7_trim	aaaaccaacagtggttgttaatgcagccaatgtttaccttaa----------------gcaggagccttaaataaggctactaacaatgccatgcaagttgaatctgatgattacatagctactaatggaccacttaaagtgggtggtagttgtgttttaagcggacacaatcttgctaa			43	16
case3_trim	aaaaccaacagtggttgttaatgcagccaatgtttaccttaa----------------gcaggagccttaaataaggctactaacaatgccatgcaagttgaatctgatgattacatagctactaatggaccacttaaagtgggtggtagttgtgttttaagcggacacaatcttgctaa			43	16
case6_trim	aaaaccaacagtggttgttaatgcagccaatgtttaccttaa----------------gcaggagccttaaataaggctactaacaatgccatgcaagttgaatctgatgattacatagctactaatggaccacttaaagtgggtggtagttgtgttttaagcggacacaatcttgctaa			43	16
case13_trim	aaaaccaacagtggttgttaatgcagccaatgtttaccttaa----------------gcaggagccttaaataaggctactaacaatgccatgcaagttgaatctgatgattacatagctactaatggaccacttaaagtgggtggtagttgtgttttaagcggacacaatcttgctaa			43	16
case14_trim	aaaaccaacagtggttgttaatgcagccaatgtttaccttaa----------------gcaggagccttaaataaggctactaacaatgccatgcaagttgaatctgatgattacatagctactaatggaccacttaaagtgggtggtagttgtgttttaagcggacacaatcttgctaa			43	16
case12_trim	aaaaccaacagtggttgttaatgcagccaatgtttaccttaa----------------gcaggagccttaaataaggctactaacaatgccatgcaagttgaatctgatgattacatagctactaatggaccacttaaagtgggtggtagttgtgttttaagcggacacaatcttgctaa			43	16
case10_trim	aaaaccaacagtggttgttaatgcagccaatgtttaccttaa----------------gcaggagccttaaataaggctactaacaatgccatgcaagttgaatctgatgattacatagctactaatggaccacttaaagtgggtggtagttgtgttttaagcggacacaatcttgctaa			43	16
BA.2_trim	aaaaccaacagtggttgttaatgcagccaatgtttaccttaa----------------gcaggagccttaaataaggctactaacaatgccatgcaagttgaatctgatgattacatagctactaatggaccacttaaagtgggtggtagttgtgttttaagcggacacaatcttgctaa			43	16
case11_trim	aaaaccaacagtggttgttaatgcagccaatgtttaccttaa----------------gcaggagccttaaataaggctactaacaatgccatgcaagttgaatctgatgattacatagctactaatggaccacttaaagtgggtggtagttgtgttttaagcggacacaatcttgctaa			43	16
	****************************************** **************************************************************************************************************************
ORF1ab	H C L H V V G P N V N K G E D I Q L L K S A Y E N F N Q H E V L L A P L L S A G I F G A D P I H S L R V C V D T V R T N
WIV04	acactgtcttcatgttgtcggcccaaatgttaacaaaggtgaagacattcaacttcttaagagtgcttatgaaaattttaatcagcacgaagttctacttgcaccattattatcagctggtatttttggtgctgaccctatacattctttaagagtttgtgtagatactgttcgcacaaa	3601	3780
WIV04_trim	acactgtcttcatgttgtcggcccaaatgttaacaaaggtgaagacattcaacttcttaagagtgcttatgaaaattttaatcagcacgaagttctacttgcaccattattatcagctgg-------------gaccctatacattctttaagagtttgtgtagatactgttcgcacaaa			121	13
BA.1.17_trim	acactgtcttcatgttgtcggcccaaatgttaacaaaggtgaagacattcaacttcttaagagtgcttatgaaaattttaatcagcacgaagttctacttgcaccattattatcagctgg-------------gaccctatacattctttaagagtttgtgtagatactgttcgcacaaa			121	13
BA.5_trim	acactgtcttcatgttgtcggcccaaatgttaacaaaggtgaagacattcaacttcttaagagtgcttatgaaaattttaatcagcacgaagttctacttgcaccattattatcagctgg-------------gaccctatacattctttaagagtttgtgtagatactgttcgcacaaa			121	13
case1_trim	acactgtcttcatgttgtcggcccaaatgttaacaaaggtgaagacattcaacttcttaagagtgcttatgaaaattttaatcagcacgaagttctacttgcaccattattatcagctgg-------------gaccctatacattctttaagagtttgtgtagatactgttcgcacaaa			121	13
case2_trim	acactgtcttcatgttgtcggcccaaatgttaacaaaggtgaagacattcaacttcttaagagtgcttatgaaaattttaatcagcacgaagttctacttgcaccattattatcagctgg-------------gaccctatacattctttaagagtttgtgtagatactgttcgcacaaa			121	13
case8_trim	acactgtcttcatgttgtcggcccaaatgttaacaaaggtgaagacattcaacttcttaagagtgcttatgaaaattttaatcagcacgaagttctacttgcaccattattatcagctgg-------------gaccctatacattctttaagagtttgtgtagatactgttcgcacaaa			121	13
case9_trim	acactgtcttcatgttgtcggcccaaatgttaacaaaggtgaagacattcaacttcttaagagtgcttatgaaaattttaatcagcacgaagttctacttgcaccattattatcagctgg-------------gaccctatacattctttaagagtttgtgtagatactgttcgcacaaa			121	13
case5_trim	acactgtcttcatgttgtcggcccaaatgttaacaaaggtgaagacattcaacttcttaagagtgcttatgaaaattttaatcagcacgaagttctacttgcaccattattatcagctgg-------------gaccctatacattctttaagagtttgtgtagatactgttcgcacaaa			121	13
case4_trim	acactgtcttcatgttgtcggcccaaatgttaacaaaggtgaagacattcaacttcttaagagtgcttatgaaaattttaatcagcacgaagttctacttgcaccattattatcagctgg-------------gaccctatacattctttaagagtttgtgtagatactgttcgcacaaa			121	13
case7_trim	acactgtcttcatgttgtcggcccaaatgttaacaaaggtgaagacattcaacttcttaagagtgcttatgaaaattttaatcagcacgaagttctacttgcaccattattatcagctgg-------------gaccctatacattctttaagagtttgtgtagatactgttcgcacaaa			121	13
case3_trim	acactgtcttcatgttgtcggcccaaatgttaacaaaggtgaagacattcaacttcttaagagtgcttatgaaaattttaatcagcacgaagttctacttgcaccattattatcagctgg-------------gaccctatacattctttaagagtttgtgtagatactgttcgcacaaa			121	13
case6_trim	acactgtcttcatgttgtcggcccaaatgttaacaaaggtgaagacattcaacttcttaagagtgcttatgaaaattttaatcagcacgaagttctacttgcaccattattatcagctgg-------------gaccctatacattctttaagagtttgtgtagatactgttcgcacaaa			121	13
case13_trim	acactgtcttcatgttgtcggcccaaatgttaacaaaggtgaagacattcaacttcttaagagtgcttatgaaaattttaatcagcacgaagttctacttgcaccattattatcagctgg-------------gaccctatacattctttaagagtttgtgtagatactgttcgcacaaa			121	13
case14_trim	acactgtcttcatgttgtcggcccaaatgttaacaaaggtgaagacattcaacttcttaagagtgcttatgaaaattttaatcagcacgaagttctacttgcaccattattatcagctgg-------------gaccctatacattctttaagagtttgtgtagatactgttcgcacaaa			121	13
case12_trim	acactgtcttcatgttgtcggcccaaatgttaacaaaggtgaagacattcaacttcttaagagtgcttatgaaaattttaatcagcacgaagttctacttgcaccattattatcagctgg-------------gaccctatacattctttaagagtttgtgtagatactgttcgcacaaa			121	13
case10_trim	acactgtcttcatgttgtcggcccaaatgttaacaaaggtgaagacattcaacttcttaagagtgcttatgaaaattttaatcagcacgaagttctacttgcaccattattatcagctgg-------------gaccctatacattctttaagagtttgtgtagatactgttcgcacaaa			121	13
BA.2_trim	acactgtcttcatgttgtcggcccaaatgttaacaaaggtgaagacattcaacttcttaagagtgcttatgaaaattttaatcagcacgaagttctacttgcaccattattatcagctgg-------------gaccctatacattctttaagagtttgtgtagatactgttcgcacaaa			121	13
case11_trim	acactgtcttcatgttgtcggcccaaatgttaacaaaggtgaagacattcaacttcttaagagtgcttatgaaaattttaatcagcacgaagttctacttgcaccattattatcagctgg-------------gaccctatacattctttaagagtttgtgtagatactgttcgcacaaa			121	13
	************************************************************************************************************************ ***********************************************
ORF1ab	V Y L A V F D K N L Y D K L V S S F L E M K S E K Q V E Q K I A E I P K E E V K P F I T E S K P S V E Q R K Q D D K K I
WIV04	tgtctacttagctgtctttgataaaaatctctatgacaaacttgtttcaagctttttggaaatgaagagtgaaaagcaagttgaacaaaagatcgctgagattcctaaagaggaagttaagccatttataactgaaagtaaaccttcagttgaacagagaaaacaagatgataagaaaat	3781	3960
WIV04_trim	tgtctacttagctgtctttgataaaaatctctatgacaaacttgtttcaagctttttggaaatgaagagtgaaaagcaagttgaacaaaagatcgctgagattcctaaagaggaagttaagccatttataactgaaagtaaaccttcagttgaacagagaaaacaagatgataagaaaat			n.a.	0
BA.1.17_trim	tgtctacttagctgtctttgataaaaatctctatgacaaacttgtttcaagctttttggaaatgaagagtgaaaagcaagttgaacaaaagatcgctgagattcctaaagaggaagttaagccatttataactgaaagtaaaccttcagttgaacagagaaaacaagatgataagaaaat			n.a.	0
BA.5_trim	tgtctacttagctgtctttgataaaaatctctatgacaaacttgtttcaagctttttggaaatgaagagtgaaaagcaagttgaacaaaagatcgctgagattcctaaagaggaagttaagccatttataactgaaagtaaaccttcagttgaacagagaaaacaagatgataagaaaat			n.a.	0
case1_trim	tgtctacttagctgtctttgataaaaatctctatgacaaacttgtttcaagctttttggaaatgaagagtgaaaagcaagttgaacaaaagatcgctgagattcctaaagaggaagttaagccatttataactgaaagtaaaccttcagttgaacagagaaaacaagatgataagaaaat			n.a.	0
case2_trim	tgtctacttagctgtctttgataaaaatctctatgacaaacttgtttcaagctttttggaaatgaagagtgaaaagcaagttgaacaaaagatcgctgagattcctaaagaggaagttaagccatttataactgaaagtaaaccttcagttgaacagagaaaacaagatgataagaaaat			n.a.	0
case8_trim	tgtctacttagctgtctttgataaaaatctctatgacaaacttgtttcaagctttttggaaatgaagagtgaaaagcaagttgaacaaaagatcgctgagattcctaaagaggaagttaagccatttataactgaaagtaaaccttcagttgaacagagaaaacaagatgataagaaaat			n.a.	0
case9_trim	tgtctacttagctgtctttgataaaaatctctatgacaaacttgtttcaagctttttggaaatgaagagtgaaaagcaagttgaacaaaagatcgctgagattcctaaagaggaagttaagccatttataactgaaagtaaaccttcagttgaacagagaaaacaagatgataagaaaat			n.a.	0
case5_trim	tgtctacttagctgtctttgataaaaatctctatgacaaacttgtttcaagctttttggaaatgaagagtgaaaagcaagttgaacaaaagatcgctgagattcctaaagaggaagttaagccatttataactgaaagtaaaccttcagttgaacagagaaaacaagatgataagaaaat			n.a.	0
case4_trim	tgtctacttagctgtctttgataaaaatctctatgacaaacttgtttcaagctttttggaaatgaagagtgaaaagcaagttgaacaaaagatcgctgagattcctaaagaggaagttaagccatttataactgaaagtaaaccttcagttgaacagagaaaacaagatgataagaaaat			n.a.	0
case7_trim	tgtctacttagctgtctttgataaaaatctctatgacaaacttgtttcaagctttttggaaatgaagagtgaaaagcaagttgaacaaaagatcgctgagattcctaaagaggaagttaagccatttataactgaaagtaaaccttcagttgaacagagaaaacaagatgataagaaaat			n.a.	0
case3_trim	tgtctacttagctgtctttgataaaaatctctatgacaaacttgtttcaagctttttggaaatgaagagtgaaaagcaagttgaacaaaagatcgctgagattcctaaagaggaagttaagccatttataactgaaagtaaaccttcagttgaacagagaaaacaagatgataagaaaat			n.a.	0
case6_trim	tgtctacttagctgtctttgataaaaatctctatgacaaacttgtttcaagctttttggaaatgaagagtgaaaagcaagttgaacaaaagatcgctgagattcctaaagaggaagttaagccatttataactgaaagtaaaccttcagttgaacagagaaaacaagatgataagaaaat			n.a.	0
case13_trim	tgtctacttagctgtctttgataaaaatctctatgacaaacttgtttcaagctttttggaaatgaagagtgaaaagcaagttgaacaaaagatcgctgagactcctaaagaggaagttaagccatttataactgaaagtaaaccttcagttgaacagagaaaacaagatgataagaaaat			n.a.	0
case14_trim	tgtctacttagctgtctttgataaaaatctctatgacaaacttgtttcaagctttttggaaatgaagagtgaaaagcaagttgaacaaaagatcgctgagactcctaaagaggaagttaagccatttataactgaaagtaaaccttcagttgaacagagaaaacaagatgataagaaaat			n.a.	0
case12_trim	tgtctacttagctgtctttgataaaaatctctatgacaaacttgtttcaagctttttggaaatgaagagtgaaaagcaagttgaacaaaagatcgctgagattcctaaagaggaagttaagccatttataactgaaagtaaaccttcagttgaacagagaaaacaagatgataagaaaat			n.a.	0
case10_trim	tgtctacttagctgtctttgataaaaatctctatgacaaacttgtttcaagctttttggaaatgaagagtgaaaagcaagttgaacaaaagatcgctgagattcctaaagaggaagttaagccatttataactgaaagtaaaccttcagttgaacagagaaaacaagatgataagaaaat			n.a.	0
BA.2_trim	tgtctacttagctgtctttgataaaaatctctatgacaaacttgtttcaagctttttggaaatgaagagtgaaaagcaagttgaacaaaagatcgctgagattcctaaagaggaagttaagccatttataactgaaagtaaaccttcagttgaacagagaaaacaagatgataagaaaat			n.a.	0
case11_trim	tgtctacttagctgtctttgataaaaatctctatgacaaacttgtttcaagctttttggaaatgaagagtgaaaagcaagttgaacaaaagatcgctgagattcctaaagaggaagttaagccatttataactgaaagtaaaccttcagttgaacagagaaaacaagatgataagaaaat			n.a.	0
	*****************************************************************************************************.******************************************************************************
ORF1ab	K A C V E E V T T T L E E T K F L T E N L L L Y I D I N G N L H P D S A T L V S D I D I T F L K K D A P Y I V G D V V Q
WIV04	caaagcttgtgttgaagaagttacaacaactctggaagaaactaagttcctcacagaaaacttgttactttatattgacattaatggcaatcttcatccagattctgccactcttgttagtgacattgacatcactttcttaaagaaagatgctccatatatagtgggtgatgttgttca	3961	4140
WIV04_trim	caaagcttgtgttgaagaagttacaacaa--------------------ctcacagaaaacttgttactttatattgacattaatggcaatcttcatccagattctgccactcttgttagtgacattgacatcactttcttaaagaaagatgctccatatatagtgggtgatgttgttca			30	20
BA.1.17_trim	caaagcttgtgttgaagaagttacaacaa--------------------ctcacagaaaacttgttactttatattgacattaatggcaatcttcatccagattctgccactcttgttagtgacattgacatcactttcttaaagaaagatgctccatatatagtgggtgatgttgttca			30	20
BA.5_trim	caaagcttgtgttgaagaagttacaacaa--------------------ctcacagaaaacttgttactttatattgacattaatggcaatcttcatccagattctgccactcttgttagtgacattgacatcactttcttaaagaaagatgctccatatatagtgggtgatgttgttca			30	20
case1_trim	caaagcttgtgttgaagaagttacaacaa--------------------ctcacagaaaacttgttactttatattgacattaatggcaatcttcatccagattctgccactcttgttagtgacattgacatcactttcttaaagaaagatgctccatatatagtgggtgatgttgttca			30	20
case2_trim	caaagcttgtgttgaagaagttacaacaa--------------------ctcacagaaaacttgttactttatattgacattaatggcaatcttcatccagattctgccactcttgttagtgacattgacatcactttcttaaagaaagatgctccatatatagtgggtgatgttgttca			30	20
case8_trim	caaagcttgtgttgaagaagttacaacaa--------------------ctcacagaaaacttgttactttatattgacattaatggcaatcttcatccagattctgccactcttgttagtgacattgacatcactttcttaaagaaagatgctccatatatagtgggtgatgttgttca			30	20
case9_trim	caaagcttgtgttgaagaagttacaacaa--------------------ctcacagaaaacttgttactttatattgacattaatggcaatcttcatccagattctgccactcttgttagtgacattgacatcactttcttaaagaaagatgctccatatatagtgggtgatgttgttca			30	20
case5_trim	caaagcttgtgttgaagaagttacaacaa--------------------ctcacagaaaacttgttactttatattgacattaatggcaatcttcatccagattctgccactcttgttagtgacattgacatcactttcttaaagaaagatgctccatatatagtgggtgatgttgttca			30	20
case4_trim	caaagcttgtgttgaagaagttacaacaa--------------------ctcacagaaaacttgttactttatattgacattaatggcaatcttcatccagattctgccactcttgttagtgacattgacatcactttcttaaagaaagatgctccatatatagtgggtgatgttgttca			30	20
case7_trim	caaagcttgtgttgaagaagttacaacaa--------------------ctcacagaaaacttgttactttatattgacattaatggcaatcttcatccagattctgccactcttgttagtgacattgacatcactttcttaaagaaagatgctccatatatagtgggtgatgttgttca			30	20
case3_trim	caaagcttgtgttgaagaagttacaacaa--------------------ctcacagaaaacttgttactttatattgacattaatggcaatcttcatccagattctgccactcttgttagtgacattgacatcactttcttaaagaaagatgctccatatatagtgggtgatgttgttca			30	20
case6_trim	caaagcttgtgttgaagaagttacaacaa--------------------ctcacagaaaacttgttactttatattgacattaatggcaatcttcatccagattctgccactcttgttagtgacattgacatcactttcttaaagaaagatgctccatatatagtgggtgatgttgttca			30	20
case13_trim	caaagcttgtgttgaagaagttacaacaa--------------------ctcacagaaaacttgttactttatattgacattaatggcaatcttcatccagattctgccactcttgttagtgacattgacatcactttcttaaagaaagatgctccatatatagtgggtgatgttgttca			30	20
case14_trim	caaagcttgtgttgaagaagttacaacaa--------------------ctcacagaaaacttgttactttatattgacattaatggcaatcttcatccagattctgccactcttgttagtgacattgacatcactttcttaaagaaagatgctccatatatagtgggtgatgttgttca			30	20
case12_trim	caaagcttgtgttgaagaagttacaacaa--------------------ctcacagaaaacttgttactttatattgacattaatggcaatcttcatccagattctgccactcttgttagtgacattgacatcactttcttaaagaaagatgctccatatatagtgggtgatgttgttca			30	20
case10_trim	caaagcttgtgttgaagaagttacaacaa--------------------ctcacagaaaacttgttactttatattgacattaatggcaatcttcatccagattctgccactcttgttagtgacattgacatcactttcttaaagaaagatgctccatatatagtgggtgatgttgttca			30	20
BA.2_trim	caaagcttgtgttgaagaagttacaacaa--------------------ctcacagaaaacttgttactttatattgacattaatggcaatcttcatccagattctgccactcttgttagtgacattgacatcactttcttaaagaaagatgctccatatatagtgggtgatgttgttca			30	20
case11_trim	caaagcttgtgttgaagaagttacaacaa--------------------ctcacagaaaacttgttactttatattgacattaatggcaatcttcatccagattctgccactcttgttagtgacattgacatcactttcttaaagaaagatgctccatatatagtgggtgatgttgttca			30	20
	***************************** ***********************************************************************************************************************************
ORF1ab	E G V L T A V V I P T K K A G G T T E M L A K A L R K V P T D N Y I T T Y P G Q G L N G Y T V E E A K T V L K K C K S A
WIV04	agagggtgttttaactgctgtggttatacctactaaaaaggctggtggcactactgaaatgctagcgaaagctttgagaaaagtgccaacagacaattatataaccacttacccgggtcagggtttaaatggttacactgtagaggaggcaaagacagtgcttaaaaagtgtaaaagtgc	4141	4320
WIV04_trim	agagggtgttttaactgctgtggttatacctactaaaaaggctggtggcactactgaaatgctagcgaaagctttgagaaaagtgccaacagacaattatataaccact-----------------------ttacactgtagaggaggcaaagacagtgcttaaaaagtgtaaaagtgc			110	23
BA.1.17_trim	agagggtgttttaactgctgtggttatacctactaaaaaggctggtggcactactgaaatgctagcgaaagctttgagaaaagtgccaacagacaattatataaccact-----------------------ttacactgtagaggaggcaaagacagtgcttaaaaagtgtaaaagtgc			110	23
BA.5_trim	agagggtgttttaactgctgtggttatacctactaaaaaggctagtggcactactgaaatgctagcgaaagctttgagaaaagtgccaacagacaattatataaccact-----------------------ttacactgtagaggaggcaaagacagtgcttaaaaagtgtaaaagtgc			110	23
case1_trim	agagggtgttttaactgctgtggttatacctactaaaaaggctagtggcactactgaaatgctagcgaaagctttgagaaaagtgccaacagacaattatataaccact-----------------------ttacactgtagaggaggcaaagacagtgcttaaaaagtgtaaaagtgc			110	23
case2_trim	agagggtgttttaactgctgtggttatacctactaaaaaggctagtggcactactgaaatgctagcgaaagctttgagaaaagtgccaacagacaattatataaccact-----------------------ttacactgtagaggaggcaaagacagtgcttaaaaagtgtaaaagtgc			110	23
case8_trim	agagggtgttttaactgctgtggttatacctactaaaaaggctagtggcactactgaaatgctagcgaaagctttgagaaaagtgccaacagacaattatataaccact-----------------------ttacactgtagaggaggcaaagacagtgcttaaaaagtgtaaaagtgc			110	23
case9_trim	agagggtgttttaactgctgtggttatacctactaaaaaggctagtggcactactgaaatgctagcgaaagctttgagaaaagtgccaacagacaattatataaccact-----------------------ttacactgtagaggaggcaaagacagtgcttaaaaagtgtaaaagtgc			110	23
case5_trim	agagggtgttttaactgctgtggttatacctactaaaaaggctagtggcactactgaaatgctagcgaaagctttgagaaaagtgccaacagacaattatataaccact-----------------------ttacactgtagaggaggcaaagacagtgcttaaaaagtgtaaaagtgc			110	23
case4_trim	agagggtgttttaactgctgtggttatacctactaaaaaggctagtggcactactgaaatgctagcgaaagctttgagaaaagtgccaacagacaattatataaccact-----------------------ttacactgtagaggaggcaaagacagtgcttaaaaagtgtaaaagtgc			110	23
case7_trim	agagggtgttttaactgctgtggttatacctactaaaaaggctagtggcactactgaaatgctagcgaaagctttgagaaaagtgccaacagacaattatataaccact-----------------------ttacactgtagaggaggcaaagacagtgcttaaaaagtgtaaaagtgc			110	23
case3_trim	agagggtgttttaactgctgtggttatacctactaaaaaggctagtggcactactgaaatgctagcgaaagctttgagaaaagtgccaacagacaattatataaccact-----------------------ttacactgtagaggaggcaaagacagtgcttaaaaagtgtaaaagtgc			110	23
case6_trim	agagggtgttttaactgctgtggttatacctactaaaaaggctagtggcactactgaaatgctagcgaaagctttgagaaaagtgccaacagacaattatataaccact-----------------------ttacactgtagaggaggcaaagacagtgcttaaaaagtgtaaaagtgc			110	23
case13_trim	agagggtgttttaactgctgtggttatacctactaaaaaggctagtggcactactgaaatgctagcgaaagctttgagaaaagtgccaacagacaattatataaccact-----------------------ttacactgtagaggaggcaaagacagtgcttaaaaagtgtaaaagtgc			110	23
case14_trim	agagggtgttttaactgctgtggttatacctactaaaaaggctagtggcactactgaaatgctagcgaaagctttgagaaaagtgccaacagacaattatataaccact-----------------------ttacactgtagaggaggcaaagacagtgcttaaaaagtgtaaaagtgc			110	23
case12_trim	agagggtgttttaactgctgtggttatacctactaaaaaggctagtggcactactgaaatgctagcgaaagctttgagaaaagtgccaacagacaattatataaccact-----------------------ttacactgtagaggaggcaaagacagtgcttaaaaagtgtaaaagtgc			110	23
case10_trim	agagggtgttttaactgctgtggttatacctactaaaaaggctagtggcactactgaaatgctagcgaaagctttgagaaaagtgccaacagacaattatataaccact-----------------------ttacactgtagaggaggcaaagacagtgcttaaaaagtgtaaaagtgc			110	23
BA.2_trim	agagggtgttttaactgctgtggttatacctactaaaaaggctagtggcactactgaaatgctagcgaaagctttgagaaaagtgccaacagacaattatataaccact-----------------------ttacactgtagaggaggcaaagacagtgcttaaaaagtgtaaaagtgc			110	23
case11_trim	agagggtgttttaactgctgtggttatacctactaaaaaggctagtggcactactgaaatgctagcgaaagctttgagaaaagtgccaacagacaattatataaccact-----------------------ttacactgtagaggaggcaaagacagtgcttaaaaagtgtaaaagtgc			110	23
	*******************************************.***************************************************************** ************************************************
ORF1ab	F Y I L P S I I S N E K Q E I L G T V S W N L R E M L A H A E E T R K L M P V C V E T K A I V S T I Q R K Y K G I K I Q
WIV04	cttttacattctaccatctattatctctaatgagaagcaagaaattcttggaactgtttcttggaatttgcgagaaatgcttgcacatgcagaagaaacacgcaaattaatgcctgtctgtgtggaaactaaagccatagtttcaactatacagcgtaaatataagggtattaaaataca	4321	4500
WIV04_trim	cttttacattctaccatctattatctctaatgagaagcaagaaattcttggaactgtttcttggaatttgcgagaaatgcttgcacatgcagaagaaacacgcaaattaatgcctgtctgtgtggaaactaaagccatagtttcaactatacagcgtaaatataagggtatta-------			174	7
BA.1.17_trim	cttttacattctaccatctattatctctaatgagaagcaagaaattcttggaactgtttcttggaatttgcgagaaatgcttgcacatgcagaagaaacacgcaaattaatgcctgtctgtgtggaaactaaagccatagtttcaactatacagcgtaaatataagggtatta-------			174	7
BA.5_trim	tttttacattctaccatctattatctctaatgagaagcaagaaattcttggaactgtttcttggaatttgcgagaaatgcttgcacatgcagaagaaacacgcaaattaatgcctgtctgtgtggaaactaaagccatagtttcaactatacagcgtaaatataagggtatta-------			174	7
case1_trim	tttttacattctaccatctattatctctaatgagaagcaagaaattcttggaactgtttcttggaatttgcgagaaatgcttgcacatgcagaagaaacacgcaaattaatgcctgtctgtgtggaaactaaagccatagtttcaactatacagcgtaaatataagggtatta-------			174	7
case2_trim	tttttacattctaccatctattatctctaatgagaagcaagaaattcttggaactgtttcttggaatttgcgagaaatgcttgcacatgcagaagaaacacgcaaattaatgcctgtctgtgtggaaactaaagccatagtttcaactatacagcgtaaatataagggtatta-------			174	7
case8_trim	tttttacattctaccatctattatctctaatgagaagcaagaaattcttggaactgtttcttggaatttgcgagaaatgcttgcacatgcagaagaaacacgcaaattaatgcctgtctgtgtggaaactaaagccatagtttcaactatacagcgtaaatataagggtatta-------			174	7
case9_trim	tttttacattctaccatctattatctctaatgagaagcaagaaattcttggaactgtttcttggaatttgcgagaaatgcttgcacatgcagaagaaacacgcaaattaatgcctgtctgtgtggaaactaaagccatagtttcaactatacagcgtaaatataagggtatta-------			174	7
case5_trim	tttttacattctaccatctattatctctaatgagaagcaagaaattcttggaactgtttcttggaatttgcgagaaatgcttgcacatgcagaagaaacacgcaaattaatgcctgtctgtgtggaaactaaagccatagtttcaactatacagcgtaaatataagggtatta-------			174	7
case4_trim	tttttacattctaccatctattatctctaatgagaagcaagaaattcttggaactgtttcttggaatttgcgagaaatgcttgcacatgcagaagaaacacgcaaattaatgcctgtctgtgtggaaactaaagccatagtttcaactatacagcgtaaatataagggtatta-------			174	7
case7_trim	tttttacattctaccatctattatctctaatgagaagcaagaaattcttggaactgtttcttggaatttgcgagaaatgcttgcacatgcagaagaaacacgcaaattaatgcctgtctgtgtggaaactaaagccatagtttcaactatacagcgtaaatataagggtatta-------			174	7
case3_trim	tttttacattctaccatctattatctctaatgagaagcaagaaattcttggaactgtttcttggaatttgcgagaaatgcttgcacatgcagaagaaacacgcaaattaatgcctgtctgtgtggaaactaaagccatagtttcaactatacagcgtaaatataagggtatta-------			174	7
case6_trim	tttttacattctaccatctattatctctaatgagaagcaagaaattcttggaactgtttcttggaatttgcgagaaatgcttgcacatgcagaagaaacacgcaaattaatgcctgtctgtgtggaaactaaagccatagtttcaactatacagcgtaaatataagggtatta-------			174	7
case13_trim	tttttacattctaccatctattatctctaatgagaagcaagaaattcttggaactgtttcttggaatttgcgagaaatgcttgcacatgcagaagaaacacgcaaattaatgcctgtctgtgtggaaactaaagccatagtttcaactatacagcgtaaatataagggtatta-------			174	7
case14_trim	tttttacattctaccatctattatctctaatgagaagcaagaaattcttggaactgtttcttggaatttgcgagaaatgcttgcacatgcagaagaaacacgcaaattaatgcctgtctgtgtggaaactaaagccatagtttcaactatacagcgtaaatataagggtatta-------			174	7
case12_trim	tttttacattctaccatctattatctctaatgagaagcaagaaattcttggaactgtttcttggaatttgcgagaaatgcttgcacatgcagaagaaacacgcaaattaatgcctgtctgtgtggaaactaaagccatagtttcaactatacagcgtaaatataagggtatca-------			174	7
case10_trim	tttttacattctaccatctattatctctaatgagaagcaagaaattcttggaactgtttcttggaatttgcgagaaatgcttgcacatgcagaagaaacacgcaaattaatgcctgtctgtgtggaaactaaagccatagtttcaactatacagcgtaaatataagggtatta-------			174	7
BA.2_trim	tttttacattctaccatctattatctctaatgagaagcaagaaattcttggaactgtttcttggaatttgcgagaaatgcttgcacatgcagaagaaacacgcaaattaatgcctgtctgtgtggaaactaaagccatagtttcaactatacagcgtaaatataagggtatta-------			174	7
case11_trim	tttttacattctaccatctattatctctaatgagaagcaagaaattcttggaactgtttcttggaatttgcgagaaatgcttgcacatgcagaagaaacacgcaaattaatgcctgtctgtgtggaaactaaagccatagtttcaactatacagcgtaaatataagggtatta-------			174	7
	.**************************************************************************************************************************************************************************.*
ORF1ab	E G V V D Y G A R F Y F Y T S K T T V A S L I N T L N D L N E T L V T M P L G Y V T H G L N L E E A A R Y M R S L K V P
WIV04	agagggtgtggttgattatggtgctagattttacttttacaccagtaaaacaactgtagcgtcacttatcaacacacttaacgatctaaatgaaactcttgttacaatgccacttggctatgtaacacatggcttaaatttggaagaagctgctcggtatatgagatctctcaaagtgcc	4501	4680
WIV04_trim	-------------gattatggtgctagattttacttttacaccagtaaaacaactgtagcgtcacttatcaacacacttaacgatctaaatgaaactcttgttacaatgccacttggctatgtaacacatggcttaaatttggaagaagctgctcggtatatgagatctctcaaagtgcc			1	13
BA.1.17_trim	-------------gattatggtgctagattttacttttacaccagtaaaacaactgtagcgtcacttatcaacacacttaacgatctaaatgaaactcttgttacaatgccacttggctatgtaacacatggcttaaatttggaagaagctgctcggtatatgagatctctcaaagtgcc			1	13
BA.5_trim	-------------gattatggtgctagattttacttttacaccagtaaaacaactgtagcgtcacttatcaacacacttaacgatctaaatgaaactcttgttacaatgccacttggctatgtaacacatggcttaaatttggaagaagctgctcggtatatgagatctctcaaagtgcc			1	13
case1_trim	-------------gattatggtgctagattttacttttacaccagtaaaacaactgtagcgtcacttatcaacacacttaacgatctaaatgaaactcttgttacaatgccacttggctatgtaacacatggcttaaatttggaagaagctgctcggtatatgagatctctcaaagtgcc			1	13
case2_trim	-------------gattatggtgctagattttacttttacaccagtaaaacaactgtagcgtcacttatcaacacacttaacgatctaaatgaaactcttgttacaatgccacttggctatgtaacacatggcttaaatttggaagaagctgctcggtatatgagatctctcaaagtgcc			1	13
case8_trim	-------------gattatggtgctagattttacttttacaccagtaaaacaactgtagcgtcacttatcaacacacttaacgatctaaatgaaactcttgttacaatgccacttggctatgtaacacatggcttaaatttggaagaagctgctcggtatatgagatctctcaaagtgcc			1	13
case9_trim	-------------gattatggtgctagattttacttttacaccagtaaaacaactgtagcgtcacttatcaacacacttaacgatctaaatgaaactcttgttacaatgccacttggctatgtaacacatggcttaaatttggaagaagctgctcggtatatgagatctctcaaagtgcc			1	13
case5_trim	-------------gattatggtgctagattttacttttacaccagtaaaacaactgtagcgtcacttatcaacacacttaacgatctaaatgaaactcttgttacaatgccacttggctatgtaacacatggcttaaatttggaagaagctgctcggtatatgagatctctcaaagtgcc			1	13
case4_trim	-------------gattatggtgctagattttacttttacaccagtaaaacaactgtagcgtcacttatcaacacacttaacgatctaaatgaaactcttgttacaatgccacttggctatgtaacacatggcttaaatttggaagaagctgctcggtatatgagatctctcaaagtgcc			1	13
case7_trim	-------------gattatggtgctagattttacttttacaccagtaaaacaactgtagcgtcacttatcaacacacttaacgatctaaatgaaactcttgttacaatgccacttggctatgtaacacatggcttaaatttggaagaagctgctcggtatatgagatctctcaaagtgcc			1	13
case3_trim	-------------gattatggtgctagattttacttttacaccagtaaaacaactgtagcgtcacttatcaacacacttaacgatctaaatgaaactcttgttacaatgccacttggctatgtaacacatggcttaaatttggaagaagctgctcggtatatgagatctctcaaagtgcc			1	13
case6_trim	-------------gattatggtgctagattttacttttacaccagtaaaacaactgtagcgtcacttatcaacacacttaacgatctaaatgaaactcttgttacaatgccacttggctatgtaacacatggcttaaatttggaagaagctgctcggtatatgagatctctcaaagtgcc			1	13
case13_trim	-------------gattatggtgctagattttacttttacaccagtaaaacaactgtagcgtcacttatcaacacacttaacgatctaaatgaaactcttgttacaatgccacttggctatgtaacacatggcttaaatttggaagaagctgctcggtatatgagatctctcaaagtgcc			1	13
case14_trim	-------------gattatggtgctagattttacttttacaccagtaaaacaactgtagcgtcacttatcaacacacttaacgatctaaatgaaactcttgttacaatgccacttggctatgtaacacatggcttaaatttggaagaagctgctcggtatatgagatctctcaaagtgcc			1	13
case12_trim	-------------gattatggtgctagattttacttttacaccagtaaaacaactgtagcgtcacttatcaacacacttaacgatctaaatgaaactcttgttacaatgccacttggctatgtaacacatggcttaaatttggaagaagctgctcggtatatgagatctctcaaagtgcc			1	13
case10_trim	-------------gattatggtgctagattttacttttacaccagtaaaacaactgtagcgtcacttatcaacacacttaacgatctaaatgaaactcttgttacaatgccacttggctatgtaacacatggcttaaatttggaagaagctgctcggtatatgagatctctcaaagtgcc			1	13
BA.2_trim	-------------gattatggtgctagattttacttttacaccagtaaaacaactgtagcgtcacttatcaacacacttaacgatctaaatgaaactcttgttacaatgccacttggctatgtaacacatggcttaaatttggaagaagctgctcggtatatgagatctctcaaagtgcc			1	13
case11_trim	-------------gattatggtgctagattttacttttacaccagtaaaacaactgtagcgtcacttatcaacacacttaacgatctaaatgaaactcttgttacaatgccacttggctatgtaacacatggcttaaatttggaagaagctgctcggtatatgagatctctcaaagtgcc			1	13
	***********************************************************************************************************************************************************************
ORF1ab	A T V S V S S P D A V T A Y N G Y L T S S S K T P E E H F I E T I S L A G S Y K D W S Y S G Q S T Q L G I E F L K R G D
WIV04	agctacagtttctgtttcttcacctgatgctgttacagcgtataatggttatcttacttcttcttctaaaacacctgaagaacattttattgaaaccatctcacttgctggttcctataaagattggtcctattctggacaatctacacaactaggtatagaatttcttaagagaggtga	4681	4860
WIV04_trim	agctacagtttctgtttcttcacctgatgctgttacagcgtataatggttatcttacttcttcttctaaaacacctgaagaac--------------------------ggttcctataaagattggtcctattctggacaatctacacaactaggtatagaatttcttaagagaggtga			84	26
BA.1.17_trim	agctacagtttctgtttcttcacctgatgctgttacagcgtataatggttatcttacttcttcttctaaaacacctgaagaac--------------------------ggttcctataaagattggtcctattctggacaatctacacaactaggtatagaatttcttaagagaggtga			84	26
BA.5_trim	agctacagtttctgtttcttcacctgatgctgttacagcgtataatggttatcttacttcttcttctaaaacacctgaagaac--------------------------ggttcctataaagattggtcctattctggacaatctacacaactaggtatagaatttcttaagagaggtga			84	26
case1_trim	agctacagtttctgtttcttcacctgatgctgttacagcgtataatggttatcttacttcttcttctaaaacacctgaagaac--------------------------ggttcctataaagattggtcctattctggacaatctacacaactaggtatagaatttcttaagagaggtga			84	26
case2_trim	agctacagtttctgtttcttcacctgatgctgttacagcgtataatggttatcttacttcttcttctaaaacacctgaagaac--------------------------ggttcctataaagattggtcctattctggacaatctacacaactaggtatagaatttcttaagagaggtga			84	26
case8_trim	agctacagtttctgtttcttcacctgatgctgttacagcgtataatggttatcttacttcttcttctaaaacacctgaagaac--------------------------ggttcctataaagattggtcctattctggacaatctacacaactaggtatagaatttcttaagagaggtga			84	26
case9_trim	agctacagtttctgtttcttcacctgatgctgttacagcgtataatggttatcttacttcttcttctaaaacacctgaagaac--------------------------ggttcctataaagattggtcctattctggacaatctacacaactaggtatagaatttcttaagagaggtga			84	26
case5_trim	agctacagtttctgtttcttcacctgatgctgttacagcgtataatggttatcttacttcttcttctaaaacacctgaagaac--------------------------ggttcctataaagattggtcctattctggacaatctacacaactaggtatagaatttcttaagagaggtga			84	26
case4_trim	agctacagtttctgtttcttcacctgatgctgttacagcgtataatggttatcttacttcttcttctaaaacacctgaagaac--------------------------ggttcctataaagattggtcctattctggacaatctacacaactaggtatagaatttcttaagagaggtga			84	26
case7_trim	agctacagtttctgtttcttcacctgatgctgttacagcgtataatggttatcttacttcttcttctaaaacacctgaagaac--------------------------ggttcctataaagattggtcctattctggacaatctacacaactaggtatagaatttcttaagagaggtga			84	26
case3_trim	agctacagtttctgtttcttcacctgatgctgttacagcgtataatggttatcttacttcttcttctaaaacacctgaagaac--------------------------ggttcctataaagattggtcctattctggacaatctacacaactaggtatagaatttcttaagagaggtga			84	26
case6_trim	agctacagtttctgtttcttcacctgatgctgttacagcgtataatggttatcttacttcttcttctaaaacacctgaagaac--------------------------ggttcctataaagattggtcctattctggacaatctacacaactaggtatagaatttcttaagagaggtga			84	26
case13_trim	agctacagtttctgtttcttcacctgatgctgttacagcgtataatggttatcttacttcttcttctaaaacacctgaagaac--------------------------ggttcctataaagattggtcctattctggacaatctacacaactaggtatagaatttcttaagagaggtga			84	26
case14_trim	agctacagtttctgtttcttcacctgatgctgttacagcgtataatggttatcttacttcttcttctaaaacacctgaagaac--------------------------ggttcctataaagattggtcctattctggacaatctacacaactaggtatagaatttcttaagagaggtga			84	26
case12_trim	agctacagtttctgtttcttcacctgatgctgttacagcgtataatggttatcttacttcttcttctaaaacacctgaagaac--------------------------ggttcctataaagattggtcctattctggacaatctacacaactaggtatagaatttcttaagagaggtga			84	26
case10_trim	agctacagtttctgtttcttcacctgatgctgttacagcgtataatggttatcttacttcttcttctaaaacacctgaagaac--------------------------ggttcctataaagattggtcctattctggacaatctacacaactaggtatagaatttcttaagagaggtga			84	26
BA.2_trim	agctacagtttctgtttcttcacctgatgctgttacagcgtataatggttatcttacttcttcttctaaaacacctgaagaac--------------------------ggttcctataaagattggtcctattctggacaatctacacaactaggtatagaatttcttaagagaggtga			84	26
case11_trim	agctacagtttctgtttcttcacctgatgctgttacagcgtataatggttatcttacttcttcttctaaaacacctgaagaac--------------------------ggttcctataaagattggtcctattctggacaatctacacaactaggtatagaatttcttaagagaggtga			84	26
	*********************************************************************************** ***********************************************************************
ORF1ab	K S V Y Y T S N P T T F H L D G E V I T F D N L K T L L S L R E V R T I K V F T T V D N I N L H T Q V V D M S M T Y G Q
WIV04	taaaagtgtatattacactagtaatcctaccacattccacctagatggtgaagttatcacctttgacaatcttaagacacttctttctttgagagaagtgaggactattaaggtgtttacaacagtagacaacattaacctccacacgcaagttgtggacatgtcaatgacatatggaca	4861	5040
WIV04_trim	taaaagtgtatattacactagtaatcctaccacattccacctagatggtgaagttatcacctttgacaatcttaagacacttctttctttgagagaagtgaggactattaaggtgtttacaacagtagacaacattaacctccacacgcaagttgtggacatgtcaatgacatatggaca			n.a.	0
BA.1.17_trim	taaaagtgtatattacactagtaatcctaccacattccacctagatggtgaagttatcacctttgacaatcttaagacacttctttctttgagagaagtgaggactattaaggtgtttacaacagtagacaacattaacctccacacgcaagttgtggacatgtcaatgacatatggaca			n.a.	0
BA.5_trim	taaaagtgtatattacactagtaatcctaccacattccacctagatggtgaagttatcacctttgacaatcttaagacacttctttctttgagagaagtgaggactattaaggtgtttacaacagtagacaacattaacctccacacgcaagttgtggacatgtcaatgacatatggaca			n.a.	0
case1_trim	taaaagtgtatattacactagtaatcctaccacattccacctagatggtgaagttatcacctttgacaatcttaagacacttctttctttgagagaagtgaggactattaaggtgtttacaacagtagacaacattaacctccacacgcaagttgtggacatgtcaatgacatatggaca			n.a.	0
case2_trim	taaaagtgtatattacactagtaatcctaccacattccacctagatggtgaagttatcacctttgacaatcttaagacacttctttctttgagagaagtgaggactattaaggtgtttacaacagtagacaacattaacctccacacgcaagttgtggacatgtcaatgacatatggaca			n.a.	0
case8_trim	taaaagtgtatattacactagtaatcctaccacattccacctagatggtgaagttatcacctttgacaatcttaagacacttctttctttgagagaagtgaggactattaaggtgtttacaacagtagacaacattaacctccacacgcaagttgtggacatgtcaatgacatatggaca			n.a.	0
case9_trim	taaaagtgtatattacactagtaatcctaccacattccacctagatggtgaagttatcacctttgacaatcttaagacacttctttctttgagagaagtgaggactattaaggtgtttacaacagtagacaacattaacctccacacgcaagttgtggacatgtcaatgacatatggaca			n.a.	0
case5_trim	taaaagtgtatattacactagtaatcctaccacattccacctagatggtgaagttatcacctttgacaatcttaagacacttctttctttgagagaagtgaggactattaaggtgtttacaacagtagacaacattaacctccacacgcaagttgtggacatgtcaatgacatatggaca			n.a.	0
case4_trim	taaaagtgtatattacactagtaatcctaccacattccacctagatggtgaagttatcacctttgacaatcttaagacacttctttctttgagagaagtgaggactattaaggtgtttacaacagtagacaacattaacctccacacgcaagttgtggacatgtcaatgacatatggaca			n.a.	0
case7_trim	taaaagtgtatattacactagtaatcctaccacattccacctagatggtgaagttatcacctttgacaatcttaagacacttctttctttgagagaagtgaggactattaaggtgtttacaacagtagacaacattaacctccacacgcaagttgtggacatgtcaatgacatatggaca			n.a.	0
case3_trim	taaaagtgtatattacactagtaatcctaccacattccacctagatggtgaagttatcacctttgacaatcttaagacacttctttctttgagagaagtgaggactattaaggtgtttacaacagtagacaacattaacctccacacgcaagttgtggacatgtcaatgacatatggaca			n.a.	0
case6_trim	taaaagtgtatattacactagtaatcctaccacattccacctagatggtgaagttatcacctttgacaatcttaagacacttctttctttgagagaagtgaggactattaaggtgtttacaacagtagacaacattaacctccacacgcaagttgtggacatgtcaatgacatatggaca			n.a.	0
case13_trim	taaaagtgtatattacactagtaatcctaccacattccacctagatggtgaagttatcacctttgacaatcttaagacacttctttctttgagagaagtgaggactattaaggtgtttacaacagtagacaacattaacctccacacgcaagttgtggacatgtcaatgacatatggaca			n.a.	0
case14_trim	taaaagtgtatattacactagtaatcctaccacattccacctagatggtgaagttatcacctttgacaatcttaagacacttctttctttgagagaagtgaggactattaaggtgtttacaacagtagacaacattaacctccacacgcaagttgtggacatgtcaatgacatatggaca			n.a.	0
case12_trim	taaaagtgtatattacactagtaatcctaccacattccacctagatggtgaagttatcacctttgacaatcttaagacacttctttctttgagagaagtgaggactattaaggtgtttacaacagtagacaacattaacctccacacgcaagttgtggacatgtcaatgacatatggaca			n.a.	0
case10_trim	taaaagtgtatattacactagtaatcctaccacattccacctagatggtgaagttatcacctttgacaatcttaagacacttctttctttgagagaagtgaggactattaaggtgtttacaacagtagacaacattaacctccacacgcaagttgtggacatgtcaatgacatatggaca			n.a.	0
BA.2_trim	taaaagtgtatattacactagtaatcctaccacattccacctagatggtgaagttatcacctttgacaatcttaagacacttctttctttgagagaagtgaggactattaaggtgtttacaacagtagacaacattaacctccacacgcaagttgtggacatgtcaatgacatatggaca			n.a.	0
case11_trim	taaaagtgtatattacactagtaatcctaccacattccacctagatggtgaagttatcacctttgacaatcttaagacacttctttctttgagagaagtgaggactattaaggtgtttacaacagtagacaacattaacctccacacgcaagttgtggacatgtcaatgacatatggaca			n.a.	0
	************************************************************************************************************************************************************************************
ORF1ab	Q F G P T Y L D G A D V T K I K P H N S H E G K T F Y V L P N D D T L R V E A F E Y Y H T T D P S F L G R Y M S A L N H
WIV04	acagtttggtccaacttatttggatggagctgatgttactaaaataaaacctcataattcacatgaaggtaaaacattttatgttttacctaatgatgacactctacgtgttgaggcttttgagtactaccacacaactgatcctagttttctgggtaggtacatgtcagcattaaatca	5041	5220
WIV04_trim	ac------------------tggatggagctgatgttactaaaataaaacctcataattcacatgaaggtaaaacattttatgttttacctaatgatgacactctacgtgttgaggcttttgagtactaccacacaactgatcctagttttctgggtaggtacatgtcagcattaaatca			3	18
BA.1.17_trim	ac------------------tggatggagctgatgttactaaaataaaacctcataattcacatgaaggtaaaacattttatgttttacctaatgatgacactctacgtgttgaggcttttgagtactaccacacaactgatcctagttttctgggtaggtacatgtcagcattaaatca			3	18
BA.5_trim	ac------------------tggatggagctgatgttactaaaataaaacctcataattcacatgaaggtaaaacattttatgttttacctaatgatgacactctacgtgttgaggcttttgagtactaccacacaactgatcctagttttctgggtaggtacatgtcagcattaaatca			3	18
case1_trim	ac------------------tggatggagctgatgttactaaaataaaacctcataattcacatgaaggtaaaacattttatgttttacctaatgatgacactctacgtgttgaggcttttgagtactaccacacaactgatcctagttttctgggtaggtacatgtcagcattaaatca			3	18
case2_trim	ac------------------tggatggagctgatgttactaaaataaaacctcataattcacatgaaggtaaaacattttatgttttacctaatgatgacactctacgtgttgaggcttttgagtactaccacacaactgatcctagttttctgggtaggtacatgtcagcattaaatca			3	18
case8_trim	ac------------------tggatggagctgatgttactaaaataaaacctcataattcacatgaaggtaaaacattttatgttttacctaatgatgacactctacgtgttgaggcttttgagtactaccacacaactgatcctagttttctgggtaggtacatgtcagcattaaatca			3	18
case9_trim	ac------------------tggatggagctgatgttactaaaataaaacctcataattcacatgaaggtaaaacattttatgttttacctaatgatgacactctacgtgttgaggcttttgagtactaccacacaactgatcctagttttctgggtaggtacatgtcagcattaaatca			3	18
case5_trim	ac------------------tggatggagctgatgttactaaaataaaacctcataattcacatgaaggtaaaacattttatgttttacctaatgatgacactctacgtgttgaggcttttgagtactaccacacaactgatcctagttttctgggtaggtacatgtcagcattaaatca			3	18
case4_trim	ac------------------tggatggagctgatgttactaaaataaaacctcataattcacatgaaggtaaaacattttatgttttacctaatgatgacactctacgtgttgaggcttttgagtactaccacacaactgatcctagttttctgggtaggtacatgtcagcattaaatca			3	18
case7_trim	ac------------------tggatggagctgatgttactaaaataaaacctcataattcacatgaaggtaaaacattttatgttttacctaatgatgacactctacgtgttgaggcttttgagtactaccacacaactgatcctagttttctgggtaggtacatgtcagcattaaatca			3	18
case3_trim	ac------------------tggatggagctgatgttactaaaataaaacctcataattcacatgaaggtaaaacattttatgttttacctaatgatgacactctacgtgttgaggcttttgagtactaccacacaactgatcctagttttctgggtaggtacatgtcagcattaaatca			3	18
case6_trim	ac------------------tggatggagctgatgttactaaaataaaacctcataattcacatgaaggtaaaacattttatgttttacctaatgatgacactctacgtgttgaggcttttgagtactaccacacaactgatcctagttttctgggtaggtacatgtcagcattaaatca			3	18
case13_trim	ac------------------tggatggagctgatgttactaaaataaaacctcataattcacatgaaggtaaaacattttatgttttacctaatgatgacactctacgtgttgaggcttttgagtactaccacacaactgatcctagttttctgggtaggtacatgtcagcattaaatca			3	18
case14_trim	ac------------------tggatggagctgatgttactaaaataaaacctcataattcacatgaaggtaaaacattttatgttttacctaatgatgacactctacgtgttgaggcttttgagtactaccacacaactgatcctagttttctgggtaggtacatgtcagcattaaatca			3	18
case12_trim	ac------------------tggatggagctgatgttactaaaataaaacctcataattcacatgaaggtaaaacattttatgttttacctaatgatgacactctacgtgttgaggcttttgagtactaccacacaactgatcctagttttctgggtaggtacatgtcagcattaaatca			3	18
case10_trim	ac------------------tggatggagctgatgttactaaaataaaacctcataattcacatgaaggtaaaacattttatgttttacctaatgatgacactctacgtgttgaggcttttgagtactaccacacaactgatcctagttttctgggtaggtacatgtcagcattaaatca			3	18
BA.2_trim	ac------------------tggatggagctgatgttactaaaataaaacctcataattcacatgaaggtaaaacattttatgttttacctaatgatgacactctacgtgttgaggcttttgagtactaccacacaactgatcctagttttctgggtaggtacatgtcagcattaaatca			3	18
case11_trim	ac------------------tggatggagctgatgttactaaaataaaacctcataattcacatgaaggtaaaacattttatgttttacctaatgatgacactctacgtgttgaggcttttgagtactaccacacaactgatcctagttttctgggtaggtacatgtcagcattaaatca			3	18
	** ****************************************************************************************************************************************************************
ORF1ab	T K K W K Y P Q V N G L T S I K W A D N N C Y L A T A L L T L Q Q I E L K F N P P A L Q D A Y Y R A R A G E A A N F C A
WIV04	cactaaaaagtggaaatacccacaagttaatggtttaacttctattaaatgggcagataacaactgttatcttgccactgcattgttaacactccaacaaatagagttgaagtttaatccacctgctctacaagatgcttattacagagcaagggctggtgaagctgctaacttttgtgc	5221	5400
WIV04_trim	cactaaaaagtggaaatacccacaagttaatggtttaacttctattaaatgggcagataacaa------------------------aacactccaacaaatagagttgaagtttaatccacctgctctacaagatgcttattacagagcaagggctggtgaagctgctaacttttgtgc			64	24
BA.1.17_trim	cactaaaaagtggaaatacccacaagttaatggtttaacttctattaaatgggcagataacaa------------------------aacactccaacaaatagagttgaagtttaatccacctgctctacaagatgcttattacagagcaagggctggtgaagcggctaacttttgtgc			64	24
BA.5_trim	cactaaaaagtggaaatacccacaagttaatggtttaacttctattaaatgggcagataacaa------------------------aacactccaacaaatagagttgaagtttaatccacctgctctacaagatgcttattacagagcaagggctggtgaagctgctaacttttgtgc			64	24
case1_trim	cactaaaaagtggaaatacccacaagttaatggtttaacttctattaaatgggcagataacaa------------------------aacactccaacaaatagagttgaagtttaatccacctgctctacaagatgcttattacagagcaagggctggtgaagctgctaacttttgtgc			64	24
case2_trim	cactaaaaagtggaaatacccacaagttaatggtttaacttctattaaatgggcagataacaa------------------------aacactccaacaaatagagttgaagtttaatccacctgctctacaagatgcttattacagagcaagggctggtgaagctgctaacttttgtgc			64	24
case8_trim	cactaaaaagtggaaatacccacaagttaatggtttaacttctattaaatgggcagataacaa------------------------aacactccaacaaatagagttgaagtttaatccacctgctctacaagatgcttattacagagcaagggctggtgaagctgctaacttttgtgc			64	24
case9_trim	cactaaaaagtggaaatacccacaagttaatggtttaacttctattaaatgggcagataacaa------------------------aacactccaacaaatagagttgaagtttaatccacctgctctacaagatgcttattacagagcaagggctggtgaagctgctaacttttgtgc			64	24
case5_trim	cactaaaaagtggaaatacccacaagttaatggtttaacttctattaaatgggcagataacaa------------------------aacactccaacaaatagagttgaagtttaatccacctgctctacaagatgcttattacagagcaagggctggtgaagctgctaacttttgtgc			64	24
case4_trim	cactaaaaagtggaaatacccacaagttaatggtttaacttctattaaatgggcagataacaa------------------------aacactccaacaaatagagttgaagtttaatccacctgctctacaagatgcttattacagagcaagggctggtgaagctgctaacttttgtgc			64	24
case7_trim	cactaaaaagtggaaatacccacaagttaatggtttaacttctattaaatgggcagataacaa------------------------aacactccaacaaatagagttgaagtttaatccacctgctctacaagatgcttattacagagcaagggctggtgaagctgctaacttttgtgc			64	24
case3_trim	cactaaaaagtggaaatacccacaagttaatggtttaacttctattaaatgggcagataacaa------------------------aacactccaacaaatagagttgaagtttaatccacctgctctacaagatgcttattacagagcaagggctggtgaagctgctaacttttgtgc			64	24
case6_trim	cactaaaaagtggaaatacccacaagttaatggtttaacttctattaaatgggcagataacaa------------------------aacactccaacaaatagagttgaagtttaatccacctgctctacaagatgcttattacagagcaagggctggtgaagctgctaacttttgtgc			64	24
case13_trim	cactaaaaagtggaaatacccacaagttaatggtttaacttctattaaatgggcagataacaa------------------------aacactccaacaaatagagttgaagtttaatccacctgctctacaagatgcttattacagagcaagggctggtgaagctgctaacttttgtgc			64	24
case14_trim	cactaaaaagtggaaatacccacaagttaatggtttaacttctattaaatgggcagataacaa------------------------aacactccaacaaatagagttgaagtttaatccacctgctctacaagatgcttattacagagcaagggctggtgaagctgctaacttttgtgc			64	24
case12_trim	cactaaaaagtggaaatacccacaagttaatggtttaacttctattaaatgggcagataacaa------------------------aacactccaacaaatagagttgaagtttaatccacctgctctacaagatgcttattacagagcaagggctggtgaagctgctaacttttgtgc			64	24
case10_trim	cactaaaaagtggaaatacccacaagttaatggtttaacttctattaaatgggcagataacaa------------------------aacactccaacaaatagagttgaagtttaatccacctgctctacaagatgcttattacagagcaagggctggtgaagctgctaacttttgtgc			64	24
BA.2_trim	cactaaaaagtggaaatacccacaagttaatggtttaacttctattaaatgggcagataacaa------------------------aacactccaacaaatagagttgaagtttaatccacctgctctacaagatgcttattacagagcaagggctggtgaagctgctaacttttgtgc			64	24
case11_trim	cactaaaaagtggaaatacccacaagttaatggtttaacttctattaaatgggcagataacaa------------------------aacactccaacaaatagagttgaagtttaatccacctgctctacaagatgcttattacagagcaagggctggtgaagctgctaacttttgtgc			64	24
	*************************************************************** ****************************************************************************** **************
OEF1ab	L I L A Y C N K T V G E L G D V R E T M S Y L F Q H A N L D S C K R V L N V V C K T C G Q Q Q T T L K G V E A V M Y M G
WIV04	acttatcttagcctactgtaataagacagtaggtgagttaggtgatgttagagaaacaatgagttacttgtttcaacatgccaatttagattcttgcaaaagagtcttgaacgtggtgtgtaaaacttgtggacaacagcagacaacccttaagggtgtagaagctgttatgtacatggg	5401	5580
WIV04_trim	acttatcttagcctactgtaataagacagtaggtgagttaggtgatgttagagaaacaatgagttacttgtttcaacatgccaatttagattcttgcaaaagagtcttgaacgtggtgtgtaaaacttgtggacaacagcagacaacccttaagggtgta-----------------ggg			161	17
BA.1.17_trim	acttatcttagcctactgtaataagacagtaggtgagttaggtgatgttagagaaacaatgagttacttgtttcaacatgccaatttagattcttgcaaaagagtcttgaacgtggtgtgtaaaacttgtggacaacagcagacaacccttaagggtgta-----------------ggg			161	17
BA.5_trim	acttatcttagcctactgtaataagacagtaggtgagttaggtgatgttagagaaacaatgagttacttgtttcaacatgccaatttagattcttgcaaaagagtcttgaacgtggtgtgtaaaacttgtggacaacagcagacaacccttaagggtgta-----------------ggg			161	17
case1_trim	acttatcttagcctactgtaataagacagtaggtgagttaggtgatgttagagaaacaatgagttacttgtttcaacatgccaatttagattcttgcaaaagagtcttgaacgtggtgtgtaaaacttgtggacaacagcagacaacccttaagggtgta-----------------ggg			161	17
case2_trim	acttatcttagcctactgtaataagacagtaggtgagttaggtgatgttagagaaacaatgagttacttgtttcaacatgccaatttagattcttgcaaaagagtcttgaacgtggtgtgtaaaacttgtggacaacagcagacaacccttaagggtgta-----------------ggg			161	17
case8_trim	acttatcttagcctactgtaataagacagtaggtgagttaggtgatgttagagaaacaatgagttacttgtttcaacatgccaatttagattcttgcaaaagagtcttgaacgtggtgtgtaaaacttgtggacaacagcagacaacccttaagggtgta-----------------ggg			161	17
case9_trim	acttatcttagcctactgtaataagacagtaggtgagttaggtgatgttagagaaacaatgagttacttgtttcaacatgccaatttagattcttgcaaaagagtcttgaacgtggtgtgtaaaacttgtggacaacagcagacaacccttaagggtgta-----------------ggg			161	17
case5_trim	acttatcttagcctactgtaataagacagtaggtgagttaggtgatgttagagaaacaatgagttacttgtttcaacatgccaatttagattcttgcaaaagagtcttgaacgtggtgtgtaaaacttgtggacaacagcagacaacccttaagggtgta-----------------ggg			161	17
case4_trim	acttatcttagcctactgtaataagacagtaggtgagttaggtgatgttagagaaacaatgagttacttgtttcaacatgccaatttagattcttgcaaaagagtcttgaacgtggtgtgtaaaacttgtggacaacagcagacaacccttaagggtgta-----------------ggg			161	17
case7_trim	acttatcttagcctactgtaataagacagtaggtgagttaggtgatgttagagaaacaatgagttacttgtttcaacatgccaatttagattcttgcaaaagagtcttgaacgtggtgtgtaaaacttgtggacaacagcagacaacccttaagggtgta-----------------ggg			161	17
case3_trim	acttatcttagcctactgtaataagacagtaggtgagttaggtgatgttagagaaacaatgagttacttgtttcaacatgccaatttagattcttgcaaaagagtcttgaacgtggtgtgtaaaacttgtggacaacagcagacaacccttaagggtgta-----------------ggg			161	17
case6_trim	acttatcttagcctactgtaataagacagtaggtgagttaggtgatgttagagaaacaatgagttacttgtttcaacatgccaatttagattcttgcaaaagagtcttgaacgtggtgtgtaaaacttgtggacaacagcagacaacccttaagggtgta-----------------ggg			161	17
case13_trim	acttatcttagcctactgtaataagacagtaggtgagttaggtgatgttagagaaacaatgagttacttgtttcaacatgccaatttagattcttgcaaaagagtcttgaacgtggtgtgtaaaacttgtggacaacagcagacaacccttaagggtgta-----------------ggg			161	17
case14_trim	acttatcttagcctactgtaataagacagtaggtgagttaggtgatgttagagaaacaatgagttacttgtttcaacatgccaatttagattcttgcaaaagagtcttgaacgtggtgtgtaaaacttgtggacaacagcagacaacccttaagggtgta-----------------ggg			161	17
case12_trim	acttatcttagcctactgtaataagacagtaggtgagttaggtgatgttagagaaacaatgagttacttgtttcaacatgccaatttagattcttgcaaaagagtcttgaacgtggtgtgtaaaacttgtggacaacagcagacaacccttaagggtgta-----------------ggg			161	17
case10_trim	acttatcttagcctactgtaataagacagtaggtgagttaggtgatgttagagaaacaatgagttacttgtttcaacatgccaatttagattcttgcaaaagagtcttgaacgtggtgtgtaaaacttgtggacaacagcagacaacccttaagggtgtg-----------------ggg			161	17
BA.2_trim	acttatcttagcctactgtaataagacagtaggtgagttaggtgatgttagagaaacaatgagttacttgtttcaacatgccaatttagattcttgcaaaagagtcttgaacgtggtgtgtaaaacttgtggacaacagcagacaacccttaagggtgta-----------------ggg			161	17
case11_trim	acttatcttagcctactgtaataagacagtaggtgagttaggtgatgttagagaaacaatgagttacttgtttcaacatgccaatttagattcttgcaaaagagtcttgaacgtggtgtgtaaaacttgtggacaacagcagacaacccttaagggtgta-----------------ggg			161	17
	***************************************************************************************************************************************************************. ***
ORF1ab	T L S Y E Q F K K G V Q I P C T C G K Q A T K Y L V Q Q E S P F V M M S A P P A Q Y E L K H G T F T C A S E Y T G N Y Q
WIV04	cacactttcttatgaacaatttaagaaaggtgttcagataccttgtacgtgtggtaaacaagctacaaaatatctagtacaacaggagtcaccttttgttatgatgtcagcaccacctgctcagtatgaacttaagcatggtacatttacttgtgctagtgagtacactggtaattacca	5581	5760
WIV04_trim	cacactttcttatgaacaatttaagaaaggtgttcagataccttgtacgtgtggtaaacaagctacaaaatatctagtacaacaggagtcaccttttgttatgatgtcagcaccacctgctcagtatgaacttaagcatggtacatttacttgtgctagtgagtacactggtaattacca			n.a.	0
BA.1.17_trim	cacactttcttatgaacaatttaagaaaggtgttcagataccttgtacgtgtggtaaacaagctacaaaatatctagtacaacaggagtcaccttttgttatgatgtcagcaccacctgctcagtatgaacttaagcatggtacatttacttgtgctagtgagtacactggtaattacca			n.a.	0
BA.5_trim	cacactttcttatgaacaatttaagaaaggtgttcagataccttgtacgtgtggtaaacaagctacaaaatatctagtacaacaggagtcaccttttgttatgatgtcagcaccacctgctcagtatgaacttaagcatggtacatttacttgtgctagtgagtacactggtaattacca			n.a.	0
case1_trim	cacactttcttatgaacaatttaagaaaggtgttcagataccttgtacgtgtggtaaacaagctacaaaatatctagtacaacaggagtcaccttttgttatgatgtcagcaccacctgctcagtatgaacttaagcatggtacatttacttgtgctagtgagtacactggtaattacca			n.a.	0
case2_trim	cacactttcttatgaacaatttaagaaaggtgttcagataccttgtacgtgtggtaaacaagctacaaaatatctagtacaacaggagtcaccttttgttatgatgtcagcaccacctgctcagtatgaacttaagcatggtacatttacttgtgctagtgagtacactggtaattacca			n.a.	0
case8_trim	cacactttcttatgaacaatttaagaaaggtgttcagataccttgtacgtgtggtaaacaagctacaaaatatctagtacaacaggagtcaccttttgttatgatgtcagcaccacctgctcagtatgaacttaagcatggtacatttacttgtgctagtgagtacactggtaattacca			n.a.	0
case9_trim	cacactttcttatgaacaatttaagaaaggtgttcagataccttgtacgtgtggtaaacaagctacaaaatatctagtacaacaggagtcaccttttgttatgatgtcagcaccacctgctcagtatgaacttaagcatggtacatttacttgtgctagtgagtacactggtaattacca			n.a.	0
case5_trim	cacactttcttatgaacaatttaagaaaggtgttcagataccttgtacgtgtggtaaacaagctacaaaatatctagtacaacaggagtcaccttttgttatgatgtcagcaccacctgctcagtatgaacttaagcatggtacatttacttgtgctagtgagtacactggtaattacca			n.a.	0
case4_trim	cacactttcttatgaacaatttaagaaaggtgttcagataccttgtacgtgtggtaaacaagctacaaaatatctagtacaacaggagtcaccttttgttatgatgtcagcaccacctgctcagtatgaacttaagcatggtacatttacttgtgctagtgagtacactggtaattacca			n.a.	0
case7_trim	cacactttcttatgaacaatttaagaaaggtgttcagataccttgtacgtgtggtaaacaagctacaaaatatctagtacaacaggagtcaccttttgttatgatgtcagcaccacctgctcagtatgaacttaagcatggtacatttacttgtgctagtgagtacactggtaattacca			n.a.	0
case3_trim	cacactttcttatgaacaatttaagaaaggtgttcagataccttgtacgtgtggtaaacaagctacaaaatatctagtacaacaggagtcaccttttgttatgatgtcagcaccacctgctcagtatgaacttaagcatggtacatttacttgtgctagtgagtacactggtaattacca			n.a.	0
case6_trim	cacactttcttatgaacaatttaagaaaggtgttcagataccttgtacgtgtggtaaacaagctacaaaatatctagtacaacaggagtcaccttttgttatgatgtcagcaccacctgctcagtatgaacttaagcatggtacatttacttgtgctagtgagtacactggtaattacca			n.a.	0
case13_trim	cacactttcttatgaacaatttaagaaaggtgttcagataccttgtacgtgtggtaaacaagctacaaaatatctagtacaacaggagtcaccttttgttatgatgtcagcaccacctgctcagtatgaacttaagcatggtacatttacttgtgctagtgagtacactggtaattacca			n.a.	0
case14_trim	cacactttcttatgaacaatttaagaaaggtgttcagataccttgtacgtgtggtaaacaagctacaaaatatctagtacaacaggagtcaccttttgttatgatgtcagcaccacctgctcagtatgaacttaagcatggtacatttacttgtgctagtgagtacactggtaattacca			n.a.	0
case12_trim	cacactttcttatgaacaatttaagaaaggtgttcagataccttgtacgtgtggtaaacaagctacaaaatatctagtacaacaggagtcaccttttgttatgatgtcagcaccacctgctcagtatgaacttaagcatggtacatttacttgtgctagtgagtacactggtaattacca			n.a.	0
case10_trim	cacactttcttatgaacaatttaagaaaggtgttcagataccttgtacgtgtggtaaacaagctacaaaatatctagtacaacaggagtcaccttttgttatgatgtcagcaccacctgctcagtatgaacttaagcatggtacatttacttgtgctagtgagtacactggtaattacca			n.a.	0
BA.2_trim	cacactttcttatgaacaatttaagaaaggtgttcagataccttgtacgtgtggtaaacaagctacaaaatatctagtacaacaggagtcaccttttgttatgatgtcagcaccacctgctcagtatgaacttaagcatggtacatttacttgtgctagtgagtacactggtaattacca			n.a.	0
case11_trim	cacactttcttatgaacaatttaagaaaggtgttcagataccttgtacgtgtggtaaacaagctacaaaatatctagtacaacaggagtcaccttttgttatgatgtcagcaccacctgctcagtatgaacttaagcatggtacatttacttgtgctagtgagtacactggtaattacca			n.a.	0
	************************************************************************************************************************************************************************************
ORF1ab	C G H Y K H I T S K E T L Y C I D G A L L T K S S E Y K G P I T D V F Y K E N S Y T T T I K P V T Y K L D G V V C T E I
WIV04	gtgtggtcactataaacatataacttctaaagaaactttgtattgcatagacggtgctttacttacaaagtcctcagaatacaaaggtcctattacggatgttttctacaaagaaaacagttacacaacaaccataaaaccagttacttataaattggatggtgttgtttgtacagaaat	5761	5940
WIV04_trim	gtgtggtcactataaacatataacttctaaagaaactttgtattgcatagacggtgcttt------------ctcagaa--------------tacggatgttttctacaaagaaaacagttacacaacaaccataaaaccagttacttataaattggatggtgttgtttgtacagaaat			61	26
BA.1.17_trim	gtgtggtcactataaacatataacttctaaagaaactttgtattgcatagacggtgcttt------------ctcagaa--------------tacggatgttttctacaaagaaaacagttacacaacaaccataaaaccagttacttataaattggatggtattgtttgtacagaaat			61	26
BA.5_trim	gtgtggtcactataaacatataacttctaaagaaactttgtattgcatagacggtgcttt------------ctcagaa--------------tacggatgttttctacaaagaaaacagttacacaacaaccataaaaccagttacttataaattggatggtgttgtttgtacagaaat			61	26
case1_trim	gtgtggtcactataaacatataacttctaaagaaactttgtattgcatagacggtgcttt------------ctcagaa--------------tacggatgttttctacaaagaaaacagttacacaacaaccataaaaccagttacttataaattggatggtgttgtttgtacagaaat			61	26
case2_trim	gtgtggtcactataaacatataacttctaaagaaactttgtattgcatagacggtgcttt------------ctcagaa--------------tacggatgttttctacaaagaaaacagttacacaacaaccataaaaccagttacttataaattggatggtgttgtttgtacagaaat			61	26
case8_trim	gtgtggtcactataaacatataacttctaaagaaactttgtattgcatagacggtgcttt------------ctcagaa--------------tacggatgttttctacaaagaaaacagttacacaacaaccataaaaccagttacttataaattggatggtgttgtttgtacagaaat			61	26
case9_trim	gtgtggtcactataaacatataacttctaaagaaactttgtattgcatagacggtgcttt------------ctcagaa--------------tacggatgttttctacaaagaaaacagttacacaacaaccataaaaccagttacttataaattggatggtgttgtttgtacagaaat			61	26
case5_trim	gtgtggtcactataaacatataacttctaaagaaactttgtattgcatagacggtgcttt------------ctcagaa--------------tacggatgttttctacaaagaaaacagttacacaacaaccataaaaccagttacttataaattggatggtgttgtttgtacagaaat			61	26
case4_trim	gtgtggtcactataaacatataacttctaaagaaactttgtattgcatagacggtgcttt------------ctcagaa--------------tacggatgttttctacaaagaaaacagttacacaacaaccataaaaccagttacttataaattggatggtgttgtttgtacagaaat			61	26
case7_trim	gtgtggtcactataaacatataacttctaaagaaactttgtattgcatagacggtgcttt------------ctcagaa--------------tacggatgttttctacaaagaaaacagttacacaacaaccataaaaccagttacttataaattggatggtgttgtttgtacagaaat			61	26
case3_trim	gtgtggtcactataaacatataacttctaaagaaactttgtattgcatagacggtgcttt------------ctcagaa--------------tacggatgttttctacaaagaaaacagttacacaacaaccataaaaccagttacttataaattggatggtgttgtttgtacagaaat			61	26
case6_trim	gtgtggtcactataaacatataacttctaaagaaactttgtattgcatagacggtgcttt------------ctcagaa--------------tacggatgttttctacaaagaaaacagttacacaacaaccataaaaccagttacttataaattggatggtgttgtttgtacagaaat			61	26
case13_trim	gtgtggtcactataaacatataacttctaaagaaactttgtattgcatagacggtgcttt------------ctcagaa--------------tacggatgttttctacaaagaaaacagttacacaacaaccataaaaccagttacttataaattggatggtgttgtttgtacagaaat			61	26
case14_trim	gtgtggtcactataaacatataacttctaaagaaactttgtattgcatagacggtgcttt------------cttacaa--------------aacggatgttttctacaaagaaaacagttacacaacaaccataaaaccagttacttataaattggatggtgttgtttgtacagaaat			61	26
case12_trim	gtgtggtcactataaacatataacttctaaagaaactttgtattgcatagacggtgcttt------------cttacaa--------------aacggatgttttctacaaagaaaacagttacacaacaaccataaaaccagttacttataaattggatggtgttgtttgtacagaaat			61	26
case10_trim	gtgtggtcactataaacatataacttctaaagaaactttgtattgcatagacggtgcttt------------cttacaa--------------aacggatgttttctacaaagaaaacagttacacaacaaccataaaaccagttacttataaattggatggtgttgtttgtacagaaat			61	26
BA.2_trim	gtgtggtcactataaacatataacttctaaagaaactttgtattgcatagacggtgcttt------------ctcagaa--------------tacggatgttttctacaaagaaaacagttacacaacaaccataaaaccagttacttataaattggatggtgttgtttgtacagaaat			61	26
case11_trim	gtgtggtcactataaacatataacttctaaagaaactttgtattgcatagacggtgcttt------------cttacaa--------------aacggatgttttctacaaagaaaacagttacacaacaaccataaaaccagttacttataaattggatggtgttgtttgtacagaaat			61	26
	************************************************************ **.* ** *********************************************************************.****************
ORF1ab	D P K L D N Y Y K K D N S Y F T E Q P I D L V P N Q P Y P N A S F D N F K F V C D N I K F A D D L N Q L T G Y K K P A S
WIV04	tgaccctaagttggacaattattataagaaagacaattcttatttcacagagcaaccaattgatcttgtaccaaaccaaccatatccaaacgcaagcttcgataattttaagtttgtatgtgataatatcaaatttgctgatgatttaaaccagttaactggttataagaaacctgcttc	5941	6120
WIV04_trim	tgaccctaagttggacaattattataagaaagacaattcttatttcacagagcaaccaattgatcttgtaccaaaccaaccatatccaaacgcaagcttcgataattttaagtttgtatgtgataatatcaaatt---------------------------------------tgcttc			136	39
BA.1.17_trim	tgaccctaagttggacaattattataagaaagacaattcttatttcacagagcaaccaattgatcttgtaccaaaccaaccatatccaaacgcaagcttcgataattttaagtttgtatgtgataatatcaaatt---------------------------------------tgcttc			136	39
BA.5_trim	tgaccctaagttggacaattattataagaaagacaattcttatttcacagagcaaccaattgatcttgtaccaaaccaaccatatccaaacgcaagcttcgataattttaagtttgtatgtgataatatcaaatt---------------------------------------tgcttc			136	39
case1_trim	tgaccctaagttggacaattattataagaaagacaattcttatttcacagagcaaccaattgatcttgtaccaaaccaaccatatccaaacgcaagcttcgataattttaagtttgtatgtgataatatcaaatt---------------------------------------tgcttc			136	39
case2_trim	tgaccctaagttggacaattattataagaaagacaattcttatttcacagagcaaccaattgatcttgtaccaaaccaaccatatccaaacgcaagcttcgataattttaagtttgtatgtgataatatcaaatt---------------------------------------tgcttc			136	39
case8_trim	tgaccctaagttggacaattattataagaaagacaattcttatttcacagagcaaccaattgatcttgtaccaaaccaaccatatccaaacgcaagcttcgataattttaagtttgtatgtgataatatcaaatt---------------------------------------tgcttc			136	39
case9_trim	tgaccctaagttggacaattattataagaaagacaattcttatttcacagagcaaccaattgatcttgtaccaaaccaaccatatccaaacgcaagcttcgataattttaagtttgtatgtgataatatcaaatt---------------------------------------tgcttc			136	39
case5_trim	tgaccctaagttggacaattattataagaaagacaattcttatttcacagagcaaccaattgatcttgtaccaaaccaaccatatccaaacgcaagcttcgataattttaagtttgtatgtgataatatcaaatt---------------------------------------tgcttc			136	39
case4_trim	tgaccctaagttggacaattattataagaaagacaattcttatttcacagagcaaccaattgatcttgtaccaaaccaaccatatccaaacgcaagcttcgataattttaagtttgtatgtgataatatcaaatt---------------------------------------tgcttc			136	39
case7_trim	tgaccctaagttggacaattattataagaaagacaattcttatttcacagagcaaccaattgatcttgtaccaaaccaaccatatccaaacgcaagcttcgataattttaagtttgtatgtgataatatcaaatt---------------------------------------tgcttc			136	39
case3_trim	tgaccctaagttggacaattattataagaaagacaattcttatttcacagagcaaccaattgatcttgtaccaaaccaaccatatccaaacgcaagcttcgataattttaagtttgtatgtgataatatcaaatt---------------------------------------tgcttc			136	39
case6_trim	tgaccctaagttggacaattattataagaaagacaattcttatttcacagagcaaccaattgatcttgtaccaaaccaaccatatccaaacgcaagcttcgataattttaagtttgtatgtgataatatcaaatt---------------------------------------tgcttc			136	39
case13_trim	tgaccctaagttggacaattattataagaaagacaattcttatttcacagagcaaccaattgatcttgtaccaaaccaaccatatccaaacgcaagcttcgataattttaagtttgtatgtgataatatcaaatt---------------------------------------tgcttc			136	39
case14_trim	tgaccctaagttggacaattattataagaaagacaattcttatttcacagagcaaccaattgatcttgtaccaaaccaaccatatccaaacgcaagcttcgataattttaagtttgtatgtgataatatcaaatt---------------------------------------tgcttc			136	39
case12_trim	tgaccctaagttggacaattattataagaaagacaattcttatttcacagagcaaccaattgatcttgtaccaaaccaaccatatccaaacgcaagcttcgataattttaagtttgtatgtgataatatcaaatt---------------------------------------tgcttc			136	39
case10_trim	tgaccctaagttggacaattattataagaaagacaattcttatttcacagagcaaccaattgatcttgtaccaaaccaaccatatccaaacgcaagcttcgataattttaagtttgtatgtgataatatcaaatt---------------------------------------tgcttc			136	39
BA.2_trim	tgaccctaagttggacaattattataagaaagacaattcttatttcacagagcaaccaattgatcttgtaccaaaccaaccatatccaaacgcaagcttcgataattttaagtttgtatgtgataatatcaaatt---------------------------------------tgcttc			136	39
case11_trim	tgaccctaagttggacaattattataagaaagacaattcttatttcacagagcaaccaattgatcttgtaccaaaccaaccatatccaaacgcaagcttcgataattttaagtttgtatgtgataatatcaaatt---------------------------------------tgcttc			136	39
	*************************************************************************************************************************************** ******
ORF1ab	R E L K V T F F P D L N G D V V A I D Y K H Y T P S F K K G A K L L H K P I V W H V N N A T N K A T Y K P N T W C I R C
WIV04	aagagagcttaaagttacatttttccctgacttaaatggtgatgtggtggctattgattataaacactacacaccctcttttaagaaaggagctaaattgttacataaacctattgtttggcatgttaacaatgcaactaataaagccacgtataaaccaaatacctggtgtatacgttg	6121	6300
WIV04_trim	aagagagcttaaagttacatttttccctgacttaaatggtgatgtggtggctattgattataaacactacacaccctcttttaagaaaggagctaaattgttacataaacctattgtttggcatgttaacaatgcaactaataaagccacgtataaaccaaatacctggtgtatacgttg			n.a.	0
BA.1.17_trim	aagagagcttaaagttacatttttccctgacttaaatggtgatgtggtggctattgattataaacactacacaccctcttttaagaaaggagctaaattgttacataaacctattgtttggcatgttaacaatgcaactaataaagccacgtataaaccaaatacctggtgtatacgttg			n.a.	0
BA.5_trim	aagagagcttaaagttacatttttccctgacttaaatggtgatgtggtggctattgattataaacactacacaccctcttttaagaaaggagctaaattgttacataaacctattgtttggcatgttaacaatgcaactaataaagccacgtataaaccaaatacctggtgtatacgttg			n.a.	0
case1_trim	aagagagcttaaagttacatttttccctgacttaaatggtgatgtggtggctattgattataaacactacacaccctcttttaagaaaggagctaaattgttacataaacctattgtttggcatgttaacaatgcaactaataaagccacgtataaaccaaatacctggtgtatacgttg			n.a.	0
case2_trim	aagagagcttaaagttacatttttccctgacttaaatggtgatgtggtggctattgattataaacactacacaccctcttttaagaaaggagctaaattgttacataaacctattgtttggcatgttaacaatgcaactaataaagccacgtataaaccaaatacctggtgtatacgttg			n.a.	0
case8_trim	aagagagcttaaagttacatttttccctgacttaaatggtgatgtggtggctattgattataaacactacacaccctcttttaagaaaggagctaaattgttacataaacctattgtttggcatgttaacaatgcaactaataaagccacgtataaaccaaatacctggtgtatacgttg			n.a.	0
case9_trim	aagagagcttaaagttacatttttccctgacttaaatggtgatgtggtggctattgattataaacactacacaccctcttttaagaaaggagctaaattgttacataaacctattgtttggcatgttaacaatgcaactaataaagccacgtataaaccaaatacctggtgtatacgttg			n.a.	0
case5_trim	aagagagcttaaagttacatttttccctgacttaaatggtgatgtggtggctattgattataaacactacacaccctcttttaagaaaggagctaaattgttacataaacctattgtttggcatgttaacaatgcaactaataaagccacgtataaaccaaatacctggtgtatacgttg			n.a.	0
case4_trim	aagagagcttaaagttacatttttccctgacttaaatggtgatgtggtggctattgattataaacactacacaccctcttttaagaaaggagctaaattgttacataaacctattgtttggcatgttaacaatgcaactaataaagccacgtataaaccaaatacctggtgtatacgttg			n.a.	0
case7_trim	aagagagcttaaagttacatttttccctgacttaaatggtgatgtggtggctattgattataaacactacacaccctcttttaagaaaggagctaaattgttacataaacctattgtttggcatgttaacaatgcaactaataaagccacgtataaaccaaatacctggtgtatacgttg			n.a.	0
case3_trim	aagagagcttaaagttacatttttccctgacttaaatggtgatgtggtggctattgattataaacactacacaccctcttttaagaaaggagctaaattgttacataaacctattgtttggcatgttaacaatgcaactaataaagccacgtataaaccaaatacctggtgtatacgttg			n.a.	0
case6_trim	aagagagcttaaagttacatttttccctgacttaaatggtgatgtggtggctattgattataaacactacacaccctcttttaagaaaggagctaaattgttacataaacctattgtttggcatgttaacaatgcaactaataaagccacgtataaaccaaatacctggtgtatacgttg			n.a.	0
case13_trim	aagagagcttaaagttacatttttccctgacttaaatggtgatgtggtggctattgattataaacactacacaccctcttttaagaaaggagctaaattgttacataaacctattgtttggcatgttaacaatgcaactaataaagccacgtataaaccaaatacctggtgtatacgttg			n.a.	0
case14_trim	aagagagcttaaagttacatttttccctgacttaaatggtgatgtggtggctattgattataaacactacacaccctcttttaagaaaggagctaaattgttacataaacctattgtttggcatgttaacaatgcaactaataaagccacgtataaaccaaatacctggtgtatacgttg			n.a.	0
case12_trim	aagagagcttaaagttacatttttccctgacttaaatggtgatgtggtggctattgattataaacactacacaccctcttttaagaaaggagctaaattgttacataaacctattgtttggcatgttaacaatgcaactaataaagccacgtataaaccaaatacctggtgtatacgttg			n.a.	0
case10_trim	aagagagcttaaagttacatttttccctgacttaaatggtgatgtggtggctattgattataaacactacacaccctcttttaagaaaggagctaaattgttacataaacctattgtttggcatgttaacaatgcaactaataaagccacgtataaaccaaatacctggtgtatacgttg			n.a.	0
BA.2_trim	aagagagcttaaagttacatttttccctgacttaaatggtgatgtggtggctattgattataaacactacacaccctcttttaagaaaggagctaaattgttacataaacctattgtttggcatgttaacaatgcaactaataaagccacgtataaaccaaatacctggtgtatacgttg			n.a.	0
case11_trim	aagagagcttaaagttacatttttccctgacttaaatggtgatgtggtggctattgattataaacactacacaccctcttttaagaaaggagctaaattgttacataaacctattgtttggcatgttaacaatgcaactaataaagccacgtataaaccaaatacctggtgtatacgttg			n.a.	0
	************************************************************************************************************************************************************************************
ORF1ab	L W S T K P V E T S N S F D V L K S E D A Q G M D N L A C E D L K P V S E E V V E N P T I Q K D V L E C N V K T T E V V
WIV04	tctttggagcacaaaaccagttgaaacatcaaattcgtttgatgtactgaagtcagaggacgcgcagggaatggataatcttgcctgcgaagatctaaaaccagtctctgaagaagtagtggaaaatcctaccatacagaaagacgttcttgagtgtaatgtgaaaactaccgaagttgt	6301	6480
WIV04_trim	tctttggagcacaaaaccagttgaaacatcaaattcgtttgatg-----------------------------------cttgcctgcgaagatctaaaaccagtctctgaagaagtagtggaaaatcctaccatacagaaagacgttcttgagtgtaatgtgaaaactaccgaagttgt			45	35
BA.1.17_trim	tctttggagcacaaaaccagttgaaacatcaaattcgtttgatg-----------------------------------cttgcctgcgaagatctaaaaccagtctctgaagaagtagtggaaaatcctaccatacagaaagacgttcttgagtgtaatgtgaaaactaccgaagttgt			45	35
BA.5_trim	tctttggagcacaaaaccagttgaaacatcaaattcgtttgatg-----------------------------------cttgcctgcgaagatctaaaaccagtctctgaagaagtagtggaaaatcctaccatacagaaagacgttcttgagtgtaatgtgaaaactaccgaagttgt			45	35
case1_trim	tctttggagcacaaaaccagttgaaacatcaaattcgtttgatg-----------------------------------cttgcctgcgaagatctaaaaccagtctctgaagaagtagtggaaaatcctaccatacagaaagacgttcttgagtgtaatgtgaaaactaccgaagttgt			45	35
case2_trim	tctttggagcacaaaaccagttgaaacatcaaattcgtttgatg-----------------------------------cttgcctgcgaagatctaaaaccagtctctgaagaagtagtggaaaatcctaccatacagaaagacgttcttgagtgtaatgtgaaaactaccgaagttgt			45	35
case8_trim	tctttggagcacaaaaccagttgaaacatcaaattcgtttgatg-----------------------------------cttgcctgcgaagatctaaaaccagtctctgaagaagtagtggaaaatcctaccatacagaaagacgttcttgagtgtaatgtgaaaactaccgaagttgt			45	35
case9_trim	tctttggagcacaaaaccagttgaaacatcaaattcgtttgatg-----------------------------------cttgcctgcgaagatctaaaaccagtctctgaagaagtagtggaaaatcctaccatacagaaagacgttcttgagtgtaatgtgaaaactaccgaagttgt			45	35
case5_trim	tctttggagcacaaaaccagttgaaacatcaaattcgtttgatg-----------------------------------cttgcctgcgaagatctaaaaccagtctctgaagaagtagtggaaaatcctaccatacagaaagacgttcttgagtgtaatgtgaaaactaccgaagttgt			45	35
case4_trim	tctttggagcacaaaaccagttgaaacatcaaattcgtttgatg-----------------------------------cttgcctgcgaagatctaaaaccagtctctgaagaagtagtggaaaatcctaccatacagaaagacgttcttgagtgtaatgtgaaaactaccgaagttgt			45	35
case7_trim	tctttggagcacaaaaccagttgaaacatcaaattcgtttgatg-----------------------------------cttgcctgcgaagatctaaaaccagtctctgaagaagtagtggaaaatcctaccatacagaaagacgttcttgagtgtaatgtgaaaactaccgaagttgt			45	35
case3_trim	tctttggagcacaaaaccagttgaaacatcaaattcgtttgatg-----------------------------------cttgcctgcgaagatctaaaaccagtctctgaagaagtagtggaaaatcctaccatacagaaagacgttcttgagtgtaatgtgaaaactaccgaagttgt			45	35
case6_trim	tctttggagcacaaaaccagttgaaacatcaaattcgtttgatg-----------------------------------cttgcctgcgaagatctaaaaccagtctctgaagaagtagtggaaaatcctaccatacagaaagacgttcttgagtgtaatgtgaaaactaccgaagttgt			45	35
case13_trim	tctttggagcacaaaaccagttgaaacatcaaattcgtttgatg-----------------------------------cttgcctgcgaagatctaaaaccagtctctgaagaagtagtggaaaatcctaccatacagaaagacgttcttgagtgtaatgtgaaaactaccgaagttgt			45	35
case14_trim	tctttggagcacaaaaccagttgaaacatcaaattcgtttgatg-----------------------------------cttgcctgcgaagatctaaaaccagtctctgaagaagtagtggaaaatcctaccatacagaaagacgttcttgagtgtaatgtgaaaactaccgaagttgt			45	35
case12_trim	tctttggagcacaaaaccagttgaaacatcaaattcgtttgata-----------------------------------cttgcctgcgaagatctaaaaccagtctctgaagaagtagtggaaaatcctaccatacagaaagacgttcttgagtgtaatgtgaaaactaccgaagttgt			45	35
case10_trim	tctttggagcacaaaaccagttgaaacatcaaattcgtttgatg-----------------------------------cttgcctgcgaagagctaaaaccagtctctgaagaagtagtggaaaatcctaccatacagaaagacgttcttgagtgtaatgtgaaaactaccgaagttgt			45	35
BA.2_trim	tctttggagcacaaaaccagttgaaacatcaaattcgtttgatg-----------------------------------cttgcctgcgaagatctaaaaccagtctctgaagaagtagtggaaaatcctaccatacagaaagacgttcttgagtgtaatgtgaaaactaccgaagttgt			45	35
case11_trim	tctttggagcacaaaaccagttgaaacatcaaattcgtttgatg-----------------------------------cttgcctgcgaagatctaaaaccagtctctgaagaagtagtggaaaatcctaccatacagaaagacgttcttgagtgtaatgtgaaaactaccgaagttgt			45	35
	*******************************************. ************** **************************************************************************************
ORF1ab	G D I I L K P A N N S L K I T E E V G H T D L M A A Y V D N S S L T I K K P N E L S R V L G L K T L A T H G L A A V N S
WIV04	aggagacattatacttaaaccagcaaataatagtttaaaaattacagaagaggttggccacacagatctaatggctgcttatgtagacaattctagtcttactattaagaaacctaatgaattatctagagtattaggtttgaaaacccttgctactcatggtttagctgctgttaatag	6481	6660
WIV04_trim	aggagacattatacttaaaccagcaaataatagtttaaaaattacagaagaggttggccacacagatctaatggctgcttatgtagacaattctagtcttactattaagaaacctaatgaattatctagagtattaggt-----------------tcatggtttagctgctgttaatag			140	17
BA.1.17_trim	aggagacattatacttaaaccagcaaataata---taaaaattacagaagaggttggccacacagatctaatggctgcttatgtagacaattctagtcttactattaagaaacctaatgaattatctagagtattaggt-----------------tcatggtttagctgctgttaatag			33	20
BA.5_trim	aggagacattatacttaaaccagcaaataatagtttaaaaattacagaagaggttggccacacagatctaatggctgcttatgtagacaattctagtcttactattaagaaacctaatgaattatctagagtattaggt-----------------tcatggtttagctgctgttaatag			140	17
case1_trim	aggagacattatacttaaaccagcaaataatagtttaaaaattacagaagaggttggccacacagatctaatggctgcttatgtagacaattctagtcttactattaagaaacctaatgaattatctagagtattaggt-----------------tcatggtttagctgctgttaatag			140	17
case2_trim	aggagacattatacttaaaccagcaaataatagtttaaaaattacagaagaggttggccacacagatctaatggctgcttatgtagacaattctagtcttactattaagaaacctaatgaattatctagagtattaggt-----------------tcatggtttagctgctgttaatag			140	17
case8_trim	aggagacattatacttaaaccagcaaataatagtttaaaaattacagaagaggttggccacacagatctaatggctgcttatgtagacaattctagtcttactattaagaaacctaatgaattatctagagtattaggt-----------------tcatggtttagctgctgttaatag			140	17
case9_trim	aggagacattatacttaaaccagcaaataatagtttaaaaattacagaagaggttggccacacagatctaatggctgcttatgtagacaattctagtcttactattaagaaacctaatgaattatctagagtattaggt-----------------tcatggtttagctgctgttaatag			140	17
case5_trim	aggagacattatacttaaaccagcaaataatagtttaaaaattacagaagaggttggccacacagatctaatggctgcttatgtagacaattctagtcttactattaagaaacctaatgaattatctagagtattaggt-----------------tcatggtttagctgctgttaatag			140	17
case4_trim	aggagacattatacttaaaccagcaaataatagtttaaaaattacagaagaggttggccacacagatctaatggctgcttatgtagacaattctagtcttactattaagaaacctaatgaattatctagagtattaggt-----------------tcatggtttagctgctgttaatag			140	17
case7_trim	aggagacattatacttaaaccagcaaataatagtttaaaaattacagaagaggttggccacacagatctaatggctgcttatgtagacaattctagtcttactattaagaaacctaatgaattatctagagtattaggt-----------------tcatggtttagctgctgttaatag			140	17
case3_trim	aggagacattatacttaaaccagcaaataatagtttaaaaattacagaagaggttggccacacagatctaatggctgcttatgtagacaattctagtcttactattaagaaacctaatgaattatctagagtattaggt-----------------tcatggtttagctgctgttaatag			140	17
case6_trim	aggagacattatacttaaaccagcaaataatagtttaaaaattacagaagaggttggccacacagatctaatggctgcttatgtagacaattctagtcttactattaagaaacctaatgaattatctagagtattaggt-----------------tcatggtttagctgctgttaatag			140	17
case13_trim	aggagacattatacttaaaccagcaaataatagtttaaaaattacagaagaggttggccacacagatctaatggctgcttatgtagacaattctagtcttactattaagaaacctaatgaattatctagagtattaggt-----------------tcatggtttagctgctgttaatag			140	17
case14_trim	aggagacattatacttaaaccagcaaataatagtttaaaaattacagaagaggttggccacacagatctaatggctgcttatgtagacaattctagtcttactattaagaaacctaatgaattatctagagtattaggt-----------------tcatggtttagctgctgttaatag			140	17
case12_trim	aggagacattatacttaaaccagcaaataatagtttaaaaattacagaagaggttggccacacagatctaatggctgcttatgtagacaattctagtcttactattaagaaacctaatgaattatctagagtattaggt-----------------tcatggtttagctgctgttaatag			140	17
case10_trim	aggagacattatacttaaaccagcaaataatagtttaaaaattacagaagaggttggccacacagatctaatggctgcttatgtagacaattctagtcttactattaagaaacctaatgaattatctagagtattaggt-----------------tcatggtttagctgctgttaatag			140	17
BA.2_trim	aggagacattatacttaaaccagcaaataatagtttaaaaattacagaagaggttggccacacagatctaatggctgcttatgtagacaattctagtcttactattaagaaacctaatgaattatctagagtattaggt-----------------tcatggtttagctgctgttaatag			140	17
case11_trim	aggagacattatacttaaaccagcaaataatagtttaaaaattacagaagaggttggccacacagatctaatggctgcttatgtagacaattctagtcttactattaagaaacctaatgaattatctagagtattaggt-----------------tcatggtttagctgctgttaatag			140	17
	******************************** ******************************************************************************************************** ************************
ORF1ab	V P W D T I A N Y A K P F L N K V V S T T T N I V T R C L N R V C T N Y M P Y F F T L L L Q L C T F T R S T N S R I K A
WIV04	tgtcccttgggatactatagctaattatgctaagccttttcttaacaaagttgttagtacaactactaacatagttacacggtgtttaaaccgtgtttgtactaattatatgccttatttctttactttattgctacaattgtgtacttttactagaagtacaaattctagaattaaagc	6661	6840
WIV04_trim	tgtcccttgggatactatagctaattatgctaagccttttcttaacaaagttgttagtacaactactaacatagttacacggtgtttaaaccgtgtttgtactaattatatgccttatttctttactttattgctacaattgtgtacttttactagaagtacaaattctagaattaaagc			n.a.	0
BA.1.17_trim	tgtcccttgggatactatagctaattatgctaagccttttcttaacaaagttgttagtacaactactaacatagttacacggtgtttaaaccgtgtttgtactaattatatgccttatttctttactttattgctacaattgtgtacttttactagaagtacaaattctagaattaaagc			n.a.	0
BA.5_trim	tgtcccttgggatactatagctaattatgctaagccttttcttaacaaagttgttagtacaactactaacatagttacacggtgtttaaaccgtgtttgtactaattatatgccttatttctttactttattgctacaattgtgtacttttactagaagtacaaattctagaattaaagc			n.a.	0
case1_trim	tgtcccttgggatactatagctaattatgctaagccttttcttaacaaagttgttagtacaactactaacatagttacacggtgtttaaaccgtgtttgtactaattatatgccttatttctttactttattgctacaattgtgtacttttactagaagtacaaattctagaattaaagc			n.a.	0
case2_trim	tgtcccttgggatactatagctaattatgctaagccttttcttaacaaagttgttagtacaactactaacatagttacacggtgtttaaaccgtgtttgtactaattatatgccttatttctttactttattgctacaattgtgtacttttactagaagtacaaattctagaattaaagc			n.a.	0
case8_trim	tgtcccttgggatactatagctaattatgctaagccttttcttaacaaagttgttagtacaactactaacatagttacacggtgtttaaaccgtgtttgtactaattatatgccttatttctttactttattgctacaattgtgtacttttactagaagtacaaattctagaattaaagc			n.a.	0
case9_trim	tgtcccttgggatactatagctaattatgctaagccttttcttaacaaagttgttagtacaactactaacatagttacacggtgtttaaaccgtgtttgtactaattatatgccttatttctttactttattgctacaattgtgtacttttactagaagtacaaattctagaattaaagc			n.a.	0
case5_trim	tgtcccttgggatactatagctaattatgctaagccttttcttaacaaagttgttagtacaactactaacatagttacacggtgtttaaaccgtgtttgtactaattatatgccttatttctttactttattgctacaattgtgtacttttactagaagtacaaattctagaattaaagc			n.a.	0
case4_trim	tgtcccttgggatactatagctaattatgctaagccttttcttaacaaagttgttagtacaactactaacatagttacacggtgtttaaaccgtgtttgtactaattatatgccttatttctttactttattgctacaattgtgtacttttactagaagtacaaattctagaattaaagc			n.a.	0
case7_trim	tgtcccttgggatactatagctaattatgctaagccttttcttaacaaagttgttagtacaactactaacatagttacacggtgtttaaaccgtgtttgtactaattatatgccttatttctttactttattgctacaattgtgtacttttactagaagtacaaattctagaattaaagc			n.a.	0
case3_trim	tgtcccttgggatactatagctaattatgctaagccttttcttaacaaagttgttagtacaactactaacatagttacacggtgtttaaaccgtgtttgtactaattatatgccttatttctttactttattgctacaattgtgtacttttactagaagtacaaattctagaattaaagc			n.a.	0
case6_trim	tgtcccttgggatactatagctaattatgctaagccttttcttaacaaagttgttagtacaactactaacatagttacacggtgtttaaaccgtgtttgtactaattatatgccttatttctttactttattgctacaattgtgtacttttactagaagtacaaattctagaattaaagc			n.a.	0
case13_trim	tgtcccttgggatactatagctaattatgctaagccttttcttaacaaagttgttagtacaactactaacatagttacacggtgtttaaaccgtgtttgtactaattatatgccttatttctttactttattgctacaattgtgtacttttactagaagtacaaattctagaattaaagc			n.a.	0
case14_trim	tgtcccttgggatactatagctaattatgctaagccttttcttaacaaagttgttagtacaactactaacatagttacacggtgtttaaaccgtgtttgtactaattatatgccttatttctttactttattgctacaattgtgtacttttactagaagtacaaattctagaattaaagc			n.a.	0
case12_trim	tgtcccttgggatactatagctaattatgctaagccttttcttaacaaagttgttagtacaactactaacatagttacacggtgtttaaaccgtgtttgtactaattatatgccttatttctttactttattgctacaattgtgtacttttactagaagtacaaattctagaattaaagc			n.a.	0
case10_trim	tgtcccttgggatactatagctaattatgctaagccttttcttaacaaagttgttagtacaactactaacatagttacacggtgtttaaaccgtgtttgtactaattatatgccttatttctttactttattgctacaattgtgtacttttactagaagtacaaattctagaattaaagc			n.a.	0
BA.2_trim	tgtcccttgggatactatagctaattatgctaagccttttcttaacaaagttgttagtacaactactaacatagttacacggtgtttaaaccgtgtttgtactaattatatgccttatttctttactttattgctacaattgtgtacttttactagaagtacaaattctagaattaaagc			n.a.	0
case11_trim	tgtcccttgggatactatagctaattatgctaagccttttcttaacaaagttgttagtacaactactaacatagttacacggtgtttaaaccgtgtttgtactaattatatgccttatttctttactttattgctacaattgtgtacttttactagaagtacaaattctagaattaaagc			n.a.	0
	************************************************************************************************************************************************************************************
ORF1ab	S M P T T I A K N T V K S V G K F C L E A S F N Y L K S P N F S K L I N I I I W F L L L S V C L G S L I Y S T A A L G V
WIV04	atctatgccgactactatagcaaagaatactgttaagagtgtcggtaaattttgtctagaggcttcatttaattatttgaagtcacctaatttttctaaactgataaatattataatttggtttttactattaagtgtttgcctaggttctttaatctactcaaccgctgctttaggtgt	6841	7020
WIV04_trim	atc------------------------tactgttaagagtgtcggtaaattttgtctagaggcttcatttaattatttgaagtcacctaatttttctaaactgataaatattataatttggtttttactattaagtgtttgcctaggttctttaatctactcaaccgctgctttaggtgt			4	24
BA.1.17_trim	atc------------------------tactgttaagagtgtcggtaaattttgtctagaggcttcatttaattatttgaagtcacctaatttttctaaactgataaatattataatttggtttttactattaagtgtttgcctaggttctttaatctactcaaccgctgctttaggtgt			4	24
BA.5_trim	atc------------------------tactgttaagagtgtcggtaaattttgtctagaggcttcatttaattatttgaagtcacctaatttttctaaactgataaatattataatttggtttttactattaagtgtttgcctaggttctttaatctactcaaccgctgctttaggtgt			4	24
case1_trim	atc------------------------tactgttaagagtgtcggtaaattttgtctagaggcttcatttaattatttgaagtcacctaatttttctaaactgataaatattataatttggtttttactattaagtgtgtgcctaggttctttaatctactcaaccgctgctttaggtgt			4	24
case2_trim	atc------------------------tactgttaagagtgtcggtaaattttgtctagaggcttcatttaattatttgaagtcacctaatttttctaaactgataaatattataatttggtttttactattaagtgtgtgcctaggttctttaatctactcaaccgctgctttaggtgt			4	24
case8_trim	atc------------------------tactgttaagagtgtcggtaaattttgtctagaggcttcatttaattatttgaagtcacctaatttttctaaactgataaatattataatttggtttttactattaagtgtgtgcctaggttctttaatctactcaaccgctgctttaggtgt			4	24
case9_trim	atc------------------------tactgttaagagtgtcggtaaattttgtctagaggcttcatttaattatttgaagtcacctaatttttctaaactgataaatattataatttggtttttactattaagtgtgtgcctaggttctttaatctactcaaccgctgctttaggtgt			4	24
case5_trim	atc------------------------tactgttaagagtgtcggtaaattttgtctagaggcttcatttaattatttgaagtcacctaatttttctaaactgataaatattataatttggtttttactattaagtgtgtgcctaggttctttaatctactcaaccgctgctttaggtgt			4	24
case4_trim	atc------------------------tactgttaagagtgtcggtaaattttgtctagaggcttcatttaattatttgaagtcacctaatttttctaaactgataaatattataatttggtttttactattaagtgtgtgcctaggttctttaatctactcaaccgctgctttaggtgt			4	24
case7_trim	atc------------------------tactgttaagagtgtcggtaaattttgtctagaggcttcatttaattatttgaagtcacctaatttttctaaactgataaatattataatttggtttttactattaagtgtgtgcctaggttctttaatctactcaaccgctgctttaggtgt			4	24
case3_trim	atc------------------------tactgttaagagtgtcggtaaattttgtctagaggcttcatttaattatttgaagtcacctaatttttctaaactgataaatattataatttggtttttactattaagtgtgtgcctaggttctttaatctactcaaccgctgctttaggtgt			4	24
case6_trim	atc------------------------tactgttaagagtgtcggtaaattttgtctagaggcttcatttaattatttgaagtcacctaatttttctaaactgataaatattataatttggtttttactattaagtgtgtgcctaggttctttaatctactcaaccgctgctttaggtgt			4	24
case13_trim	atc------------------------tactgttaagagtgtcggtaaattttgtctagaggcttcatttaattatttgaagtcacctaatttttctaaactgataaatattataatttggtttttactattaagtgtgtgcctaggttctttaatctactcaaccgctgctttaggtgt			4	24
case14_trim	atc------------------------tactgttaagagtgtcggtaaattttgtctagaggcttcatttaattatttgaagtcacctaatttttctaaactgataaatattataatttggtttttactattaagtgtgtgcctaggttctttaatctactcaaccgctgctttaggtgt			4	24
case12_trim	atc------------------------tactgttaagagtgtcggtaaattttgtctagaggcttcatttaattatttgaagtcacctaatttttctaaattgataaatattataatttggtttttactattaagtgtttgcctaggttctttaatctactcaaccgctgctttaggtgt			4	24
case10_trim	atc------------------------tactgttaagagtgtcggtaaattttgtctagaggcttcatttaattatttgaagtcacctaatttttctaaactgataaatattataatttggtttttactattaagtgtttgcctaggttctttaatctactcaaccgctgctttaggtgt			4	24
BA.2_trim	atc------------------------tactgttaagagtgtcggtaaattttgtctagaggcttcatttaattatttgaagtcacctaatttttctaaactgataaatattataatttggtttttactattaagtgtttgcctaggttctttaatctactcaaccgctgctttaggtgt			4	24
case11_trim	atc------------------------tactgttaagagtgtcggtaaattttgtctagaggcttcatttaattatttgaagtcacctaatttttctaaactgataaatattataatttggtttttactattaagtgtttgcctaggttctttaatctactcaaccgctgctttaggtgt			4	24
	*** *************************************************************************.************************************* *****************************************
ORF1ab	L M S N L G M P S Y C T G Y R E G Y L N S T N V T I A T Y C T G S I P C S V C L S G L D S L D T Y P S L E T I Q I T I S
WIV04	tttaatgtctaatttaggcatgccttcttactgtactggttacagagaaggctatttgaactctactaatgtcactattgcaacctactgtactggttctataccttgtagtgtttgtcttagtggtttagattctttagacacctatccttctttagaaactatacaaattaccatttc	7021	7200
WIV04_trim	tttaatgtctaatttaggcatgccttcttactgtactggttacagagaaggctatttgaactctactaatgtcactattgcaacctac--------------------------ttgtcttagtggtttagattctttagacacctatccttctttagaaactatacaaattaccatttc			89	26
BA.1.17_trim	tttaatgtctaatttaggcatgccttcttactgtactggttacagagaaggctatttgaactctactaatgtcactattgcaacctac--------------------------ttgtcttagtggtttagattctttagacacctatccttctttagaaactatacaaattaccatttc			89	26
BA.5_trim	tttaatgtctaatttaggcatgccttcttactgtactggttacagagaaggctatttgaactctactaatgtcactattgcaacctac--------------------------ttgtcttagtggtttagattctttagacacctatccttctttagaaactatacaaattaccatttc			89	26
case1_trim	tttaatgtctaatttaggcatgccttcttactgtactggttacagagaaggctatttgaactctactaatgtcactattgcaacctac--------------------------ttgtcttagtggtttagattctttagacacctatccttctttagaaactatacaaattaccatttc			89	26
case2_trim	tttaatgtctaatttaggcatgccttcttactgtactggttacagagaaggctatttgaactctactaatgtcactattgcaacctac--------------------------ttgtcttagtggtttagattctttagacacctatccttctttagaaactatacaaattaccatttc			89	26
case8_trim	tttaatgtctaatttaggcatgccttcttactgtactggttacagagaaggctatttgaactctactaatgtcactattgcaacctac--------------------------ttgtcttagtggtttagattctttagacacctatccttctttagaaactatacaaattaccatttc			89	26
case9_trim	tttaatgtctaatttaggcatgccttcttactgtactggttacagagaaggctatttgaactctactaatgtcactattgcaacctac--------------------------ttgtcttagtggtttagattctttagacacctatccttctttagaaactatacaaattaccatttc			89	26
case5_trim	tttaatgtctaatttaggcatgccttcttactgtactggttacagagaaggctatttgaactctactaatgtcactattgcaacctac--------------------------ttgtcttagtggtttagattctttagacacctatccttctttagaaactatacaaattaccatttc			89	26
case4_trim	tttaatgtctaatttaggcatgccttcttactgtactggttacagagaaggctatttgaactctactaatgtcactattgcaacctac--------------------------ttgtcttagtggtttagattctttagacacctatccttctttagaaactatacaaattaccatttc			89	26
case7_trim	tttaatgtctaatttaggcatgccttcttactgtactggttacagagaaggctatttgaactctactaatgtcactattgcaacctac--------------------------ttgtcttagtggtttagattctttagacacctatccttctttagaaactatacaaattaccatttc			89	26
case3_trim	tttaatgtctaatttaggcatgccttcttactgtactggttacagagaaggctatttgaactctactaatgtcactattgcaacctac--------------------------ttgtcttagtggtttagattctttagacacctatccttctttagaaactatacaaattaccatttc			89	26
case6_trim	tttaatgtctaatttaggcatgccttcttactgtactggttacagagaaggctatttgaactctactaatgtcactattgcaacctac--------------------------ttgtcttagtggtttagattctttagacacctatccttctttagaaactatacaaattaccatttc			89	26
case13_trim	tttaatgtctaatttaggcatgccttcttactgtactggttacagagaaggctatttgaactctactaatgtcactattgcaacctac--------------------------ttgtcttagtggtttagattctttagacacctatccttctttagaaactatacaaattaccatttc			89	26
case14_trim	tttaatgtctaatttaggcatgccttcttactgtactggttacagagaaggctatttgaactctactaatgtcactattgcaacctac--------------------------ttgtcttagtggtttagattctttagacacctatccttctttagaaactatacaaattaccatttc			89	26
case12_trim	tttaatgtctaatttaggcatgccttcttactgtactggttacagagaaggctatttgaactctactaatgtcactattgcaacctac--------------------------ttgtcttagtggtttagattctttagacacctatccttctttagaaactatacaaattaccatttc			89	26
case10_trim	tttaatgtctaatttaggcatgccttcttactgtactggttacagagaaggctatttgaactctactaatgtcactattgcaacctac--------------------------ttgtcttagtggtttagattctttagacacctatccttctttagaaactatacaaattaccatttc			89	26
BA.2_trim	tttaatgtctaatttaggcatgccttcttactgtactggttacagagaaggctatttgaactctactaatgtcactattgcaacctac--------------------------ttgtcttagtggtttagattctttagacacctatccttctttagaaactatacaaattaccatttc			89	26
case11_trim	tttaatgtctaatttaggcatgccttcttactgtactggttacagagaaggctatttgaactctactaatgtcactattgcaacctac--------------------------ttgtcttagtggtttagattctttagacacctatccttctttagaaactatacaaattaccatttc			89	26
	**************************************************************************************** ******************************************************************
ORF1ab	S F K W D L T A F G L V A E W F L A Y I L F T R F F Y V L G L A A I M Q L F F S Y F A V H F I S N S W L M W L I I N L V
WIV04	atcttttaaatgggatttaactgcttttggcttagttgcagagtggtttttggcatatattcttttcactaggtttttctatgtacttggattggctgcaatcatgcaattgtttttcagctattttgcagtacattttattagtaattcttggcttatgtggttaataattaatcttgt	7201	7380
WIV04_trim	atcttttaaatgggatttaactgcttttggcttagttgcagagtggtttttggcatatattcttttcactaggtttttctatgtacttgga-----------------------------------------------------------------------------------------			92	89
BA.1.17_trim	atcttttaaatgggatttaactgcttttggcttagttgcagagtggtttttggcatatattcttttcactaggtttttctatgtacttgga-----------------------------------------------------------------------------------------			92	89
BA.5_trim	atcttttaaatgggatttaactgcttttggcttagttgcagagtggtttttggcatatattcttttcactaggtttttctatgtacttgga-----------------------------------------------------------------------------------------			92	89
case1_trim	atcttttaaatgggatttaactgcttttggcttagttgcagagtggtttttggcatatattcttttcactaggtttttctatgtacttgga-----------------------------------------------------------------------------------------			92	89
case2_trim	atcttttaaatgggatttaactgcttttggcttagttgcagagtggtttttggcatatattcttttcactaggtttttctatgtacttgga-----------------------------------------------------------------------------------------			92	89
case8_trim	atcttttaaatgggatttaactgcttttggcttagttgcagagtggtttttggcatatattcttttcactaggtttttctatgtacttgga-----------------------------------------------------------------------------------------			92	89
case9_trim	atcttttaaatgggatttaactgcttttggcttagttgcagagtggtttttggcatatattcttttcactaggtttttctatgtacttgga-----------------------------------------------------------------------------------------			92	89
case5_trim	atcttttaaatgggatttaactgcttttggcttagttgcagagtggtttttggcatatattcttttcactaggtttttctatgtacttgga-----------------------------------------------------------------------------------------			92	89
case4_trim	atcttttaaatgggatttaactgcttttggcttagttgcagagtggtttttggcatatattcttttcactaggtttttctatgtacttgga-----------------------------------------------------------------------------------------			92	89
case7_trim	atcttttaaatgggatttaactgcttttggcttagttgcagagtggtttttggcatatattcttttcactaggtttttctatgtacttgga-----------------------------------------------------------------------------------------			92	89
case3_trim	atcttttaaatgggatttaactgcttttggcttagttgcagagtggtttttggcatatattcttttcactaggtttttctatgtacttgga-----------------------------------------------------------------------------------------			92	89
case6_trim	atcttttaaatgggatttaactgcttttggcttagttgcagagtggtttttggcatatattcttttcactaggtttttctatgtacttgga-----------------------------------------------------------------------------------------			92	89
case13_trim	atcttttaaatgggatttaactgcttttggcttagttgcagagtggtttttggcatatattcttttcactaggtttttctatgtacttgga-----------------------------------------------------------------------------------------			92	89
case14_trim	atcttttaaatgggatttaactgcttttggcttagttgcagagtggtttttggcatatattcttttcactaggtttttctatgtacttgga-----------------------------------------------------------------------------------------			92	89
case12_trim	atcttttaaatgggatttaactgcttttggcttagttgcagagtggtttttggcatatattcttttcactaggtttttctatgtacttgga-----------------------------------------------------------------------------------------			92	89
case10_trim	atcttttaaatgggatttaactgcttttggcttagttgcagagtggtttttggcatatattcttttcactaggtttttctatgtacttgga-----------------------------------------------------------------------------------------			92	89
BA.2_trim	atcttttaaatgggatttaactgcttttggcttagttgcagagtggtttttggcatatattcttttcactaggtttttctatgtacttgga-----------------------------------------------------------------------------------------			92	89
case11_trim	atcttttaaatgggatttaactgcttttggcttagttgcagagtggtttttggcatatattcttttcactaggtttttctatgtacttgga-----------------------------------------------------------------------------------------			92	89
	*******************************************************************************************
ORF1ab	Q M A P I S A M V R M Y I F F A S F Y Y V W K S Y V H V V D G C N S S T C M M C Y K R N R A T R V E C T T I V N G V R R
WIV04	acaaatggccccgatttcagctatggttagaatgtacatcttctttgcatcattttattatgtatggaaaagttatgtgcatgttgtagacggttgtaattcatcaacttgtatgatgtgttacaaacgtaatagagcaacaagagtcgaatgtacaactattgttaatggtgttagaag	7381	7560
WIV04_trim	----------------------------agaatgtacatcttctttgcatcattttattatgtatggaaaagttatgtgcatgttgtagacggttgtaattcatcaacttgtatgatgtgttacaaacgtaatagagcaacaagagtcgaatgtacaactattgttaatggtgttagaag			1	28
BA.1.17_trim	----------------------------agaatgtacatcttctttgcatcattttattatgtatggaaaagttatgtgcatgttgtagacggttgtaattcatcaacttgtatgatgtgttacaaacgtaatagagcaacaagagtcgaatgtacaactattgttaatggtgttagaag			1	28
BA.5_trim	----------------------------agaatgtacatcttctttgcatcattttattatgtatggaaaagttatgtgcatgttgtagacggttgtaattcatcaacttgtatgatgtgttacaaacgtaatagagcaacaagagtcgaatgtacaactattgttaatggtgttagaag			1	28
case1_trim	----------------------------agaatgtacatcttctttgcatcattttattatgtatggaaaagttatgtgcatgttgtagacggttgtaattcatcaacttgtatgatgtgttacaaacgtaatagagcaacaagagtcgaatgtacaactattgttaatggtgttagaag			1	28
case2_trim	----------------------------agaatgtacatcttctttgcatcattttattatgtatggaaaagttatgtgcatgttgtagacggttgtaattcatcaacttgtatgatgtgttacaaacgtaatagagcaacaagagtcgaatgtacaactattgttaatggtgttagaag			1	28
case8_trim	----------------------------agaatgtacatcttctttgcatcattttattatgtatggaaaagttatgtgcatgttgtagacggttgtaattcatcaacttgtatgatgtgttacaaacgtaatagagcaacaagagtcgaatgtacaactattgttaatggtgttagaag			1	28
case9_trim	----------------------------agaatgtacatcttctttgcatcattttattatgtatggaaaagttatgtgcatgttgtagacggttgtaattcatcaacttgtatgatgtgttacaaacgtaatagagcaacaagagtcgaatgtacaactattgttaatggtgttagaag			1	28
case5_trim	----------------------------agaatgtacatcttctttgcatcattttattatgtatggaaaagttatgtgcatgttgtagacggttgtaattcatcaacttgtatgatgtgttacaaacgtaatagagcaacaagagtcgaatgtacaactattgttaatggtgttagaag			1	28
case4_trim	----------------------------agaatgtacatcttctttgcatcattttattatgtatggaaaagttatgtgcatgttgtagacggttgtaattcatcaacttgtatgatgtgttacaaacgtaatagagcaacaagagtcgaatgtacaactattgttaatggtgttagaag			1	28
case7_trim	----------------------------agaatgtacatcttctttgcatcattttattatgtatggaaaagttatgtgcatgttgtagacggttgtaattcatcaacttgtatgatgtgttacaaacgtaatagagcaacaagagtcgaatgtacaactattgttaatggtgttagaag			1	28
case3_trim	----------------------------agaatgtacatcttctttgcatcattttattatgtatggaaaagttatgtgcatgttgtagacggttgtaattcatcaacttgtatgatgtgttacaaacgtaatagagcaacaagagtcgaatgtacaactattgttaatggtgttagaag			1	28
case6_trim	----------------------------agaatgtacatcttctttgcatcattttattatgtatggaaaagttatgtgcatgttgtagacggttgtaattcatcaacttgtatgatgtgttacaaacgtaatagagcaacaagagtcgaatgtacaactattgttaatggtgttagaag			1	28
case13_trim	----------------------------agaatgtacatcttctttgcatcattttattatgtatggaaaagttatgtgcatgttgtagacggttgtaattcatcaacttgtatgatgtgttacaaacgtaatagagcaacaagagtcgaatgtacaactattgttaatggtgttagaag			1	28
case14_trim	----------------------------agaatgtacatcttctttgcatcattttattatgtatggaaaagttatgtgcatgttgtagacggttgtaattcatcaacttgtatgatgtgttacaaacgtaatagagcaacaagagtcgaatgtacaactattgttaatggtgttagaag			1	28
case12_trim	----------------------------agaatgtacatcttctttgcatcattttattatgtatggaaaagttatgtgcatgttgtagacggttgtaattcatcaacttgtatgatgtgttacaaacgtaatagagcaacaagagtcgaatgtacaactattgttaatggtgttagaag			1	28
case10_trim	----------------------------agaatgtacatcttctttgcatcattttattatgtatggaaaagttatgtgcatgttgtagacggttgtaattcatcaacttgtatgatgtgttacaaacgtaatagagcaacaagagtcgaatgtacaactattgttaatggtgttagaag			1	28
BA.2_trim	----------------------------agaatgtacatcttctttgcatcattttattatgtatggaaaagttatgtgcatgttgtagacggttgtaattcatcaacttgtatgatgtgttacaaacgtaatagagcaacaagagtcgaatgtacaactattgttaatggtgttagaag			1	28
case11_trim	----------------------------agaatgtacatcttctttgcatcattttattatgtatggaaaagttatgtgcatgttgtagacggttgtaattcatcaacttgtatgatgtgttacaaacgtaatagagcaacaagagtcgaatgtacaactattgttaatggtgttagaag			1	28
	********************************************************************************************************************************************************
ORF1ab	S F Y V Y A N G G K G F C K L H N W N C V N C D T F C A G S T F I S D E V A R D L S L Q F K R P I N P T D Q S S Y I V D
WIV04	gtccttttatgtctatgctaatggaggtaaaggcttttgcaaactacacaattggaattgtgttaattgtgatacattctgtgctggtagtacatttattagtgatgaagttgcgagagacttgtcactacagtttaaaagaccaataaatcctactgaccagtcttcttacatcgttga	7561	7740
WIV04_trim	gtccttttatgtctatgctaatggaggtaaaggcttttgcaaactacacaattggaattgtgttaattgtgatacattctgtgctggta-----------------------gcgagagacttgtcactacagtttaaaagaccaataaatcctactgaccagtcttcttacatcgttga			90	23
BA.1.17_trim	gtccttttatgtctatgctaatggaggtaaaggcttttgcaaactacacaattggaattgtgttaattgtgatacattctgtgctggta-----------------------gcgagagacttgtcactacagtttaaaagaccaataaatcctactgaccagtcttcttacatcgttga			90	23
BA.5_trim	gtccttttatgtctatgctaatggaggtaaaggcttttgcaaactacacaattggaattgtgttaattgtgatacattctgtgctggta-----------------------gcgagagacttgtcactacagtttaaaagaccaataaatcctactgaccagtcttcttacatcgttga			90	23
case1_trim	gtccttttatgtctatgctaatggaggtaaaggcttttgcaaactacacaattggaattgtgttaattgtgatacattctgtgctggta-----------------------gcgagagacttgtcactacagtttaaaagaccaataaatcctactgaccagtcttcttacatcgttga			90	23
case2_trim	gtccttttatgtctatgctaatggaggtaaaggcttttgcaaactacacaattggaattgtgttaattgtgatacattctgtgctggta-----------------------gcgagagacttgtcactacagtttaaaagaccaataaatcctactgaccagtcttcttacatcgttga			90	23
case8_trim	gtccttttatgtctatgctaatggaggtaaaggcttttgcaaactacacaattggaattgtgttaattgtgatacattctgtgctggta-----------------------gcgagagacttgtcactacagtttaaaagaccaataaatcctactgaccagtcttcttacatcgttga			90	23
case9_trim	gtccttttatgtctatgctaatggaggtaaaggcttttgcaaactacacaattggaattgtgttaattgtgatacattctgtgctggta-----------------------gcgagagacttgtcactacagtttaaaagaccaataaatcctactgaccagtcttcttacatcgttga			90	23
case5_trim	gtccttttatgtctatgctaatggaggtaaaggcttttgcaaactacacaattggaattgtgttaattgtgatacattctgtgctggta-----------------------gcgagagacttgtcactacagtttaaaagaccaataaatcctactgaccagtcttcttacatcgttga			90	23
case4_trim	gtccttttatgtctatgctaatggaggtaaaggcttttgcaaactacacaattggaattgtgttaattgtgatacattctgtgctggta-----------------------gcgagagacttgtcactacagtttaaaagaccaataaatcctactgaccagtcttcttacatcgttga			90	23
case7_trim	gtccttttatgtctatgctaatggaggtaaaggcttttgcaaactacacaattggaattgtgttaattgtgatacattctgtgctggta-----------------------gcgagagacttgtcactacagtttaaaagaccaataaatcctactgaccagtcttcttacatcgttga			90	23
case3_trim	gtccttttatgtctatgctaatggaggtaaaggcttttgcaaactacacaattggaattgtgttaattgtgatacattctgtgctggta-----------------------gcgagagacttgtcactacagtttaaaagaccaataaatcctactgaccagtcttcttacatcgttga			90	23
case6_trim	gtccttttatgtctatgctaatggaggtaaaggcttttgcaaactacacaattggaattgtgttaattgtgatacattctgtgctggta-----------------------gcgagagacttgtcactacagtttaaaagaccaataaatcctactgaccagtcttcttacatcgttga			90	23
case13_trim	gtccttttatgtctatgctaatggaggtaaaggcttttgcaaactacacaattggaattgtgttaattgtgatacattctgtgctggta-----------------------gcgagagacttgtcactacagtttaaaagaccaataaatcctactgaccagtcttcttacatcgttga			90	23
case14_trim	gtccttttatgtctatgctaatggaggtaaaggcttttgcaaactacacaattggaattgtgttaattgtgatacattctgtgctggta-----------------------gcgagagacttgtcactacagtttaaaagaccaataaatcctactgaccagtcttcttacatcgttga			90	23
case12_trim	gtccttttatgtctatgctaatggaggtaaaggcttttgcaaactacacaattggaattgtgttaattgtgatacattctgtgctggta-----------------------gcgagagacttgtcactacagtttaaaagaccaataaatcctactgaccagtcttcttacatcgttga			90	23
case10_trim	gtccttttatgtctatgctaatggaggtaaaggcttttgcaaactacacaattggaattgtgttaattgtgatacattctgtgctggta-----------------------gcgagagacttgtcactacagtttaaaagaccaataaatcctactgaccagtcttcttacatcgttga			90	23
BA.2_trim	gtccttttatgtctatgctaatggaggtaaaggcttttgcaaactacacaattggaattgtgttaattgtgatacattctgtgctggta-----------------------gcgagagacttgtcactacagtttaaaagaccaataaatcctactgaccagtcttcttacatcgttga			90	23
case11_trim	gtccttttatgtctatgctaatggaggtaaaggcttttgcaaactacacaattggaattgtgttaattgtgatacattctgtgctggta-----------------------gcgagagacttgtcactacagtttaaaagaccaataaatcctactgaccagtcttcttacatcgttga			90	23
	***************************************************************************************** ********************************************************************
ORF1ab	S V T V K N G S I H L Y F D K A G Q K T Y E R H S L S H F V N L D N L R A N N T K G S L P I N V I V F D G K S K C E E S
WIV04	tagtgttacagtgaagaatggttccatccatctttactttgataaagctggtcaaaagacttatgaaagacattctctctctcattttgttaacttagacaacctgagagctaataacactaaaggttcattgcctattaatgttatagtttttgatggtaaatcaaaatgtgaagaatc	7741	7920
WIV04_trim	tagtgttacagtgaagaatggttccatccatctttactttgataaagctggtcaaaagacttatgaaagacattctctctctcattttgttaacttagacaacctgagagctaataacactaaaggttcattgcctattaatgttatagtttttgatggtaaatcaaaatgtgaagaatc			n.a.	0
BA.1.17_trim	tagtgttacagtgaagaatggttccatccatctttactttgataaagctggtcaaaagacttatgaaagacattctctctctcattttgttaacttagacaacctgagagctaataacactaaaggttcattgcctattaatgttatagtttttgatggtaaatcaaaatgtgaagaatc			n.a.	0
BA.5_trim	tagtgttacagtgaagaatggttccatccatctttactttgataaagctggtcaaaagacttatgaaagacattctctctctcattttgttaacttagacaacctgagagctaataacactaaaggttcattgcctattaatgttatagtttttgatggtaaatcaaaatgtgaagaatc			n.a.	0
case1_trim	tagtgttacagtgaagaatggttccatccatctttactttgataaagctggtcaaaagacttatgaaagacattctctctctcattttgttaacttagacaacctgagagctaataacactaaaggttcattgcctattaatgttatagtttttgatggtaaatcaaaatgtgaagaatc			n.a.	0
case2_trim	tagtgttacagtgaagaatggttccatccatctttactttgataaagctggtcaaaagacttatgaaagacattctctctctcattttgttaacttagacaacctgagagctaataacactaaaggttcattgcctattaatgttatagtttttgatggtaaatcaaaatgtgaagaatc			n.a.	0
case8_trim	tagtgttacagtgaagaatggttccatccatctttactttgataaagctggtcaaaagacttatgaaagacattctctctctcattttgttaacttagacaacctgagagctaataacactaaaggttcattgcctattaatgttatagtttttgatggtaaatcaaaatgtgaagaatc			n.a.	0
case9_trim	tagtgttacagtgaagaatggttccatccatctttactttgataaagctggtcaaaagacttatgaaagacattctctctctcattttgttaacttagacaacctgagagctaataacactaaaggttcattgcctattaatgttatagtttttgatggtaaatcaaaatgtgaagaatc			n.a.	0
case5_trim	tagtgttacagtgaagaatggttccatccatctttactttgataaagctggtcaaaagacttatgaaagacattctctctctcattttgttaacttagacaacctgagagctaataacactaaaggttcattgcctattaatgttatagtttttgatggtaaatcaaaatgtgaagaatc			n.a.	0
case4_trim	tagtgttacagtgaagaatggttccatccatctttactttgataaagctggtcaaaagacttatgaaagacattctctctctcattttgttaacttagacaacctgagagctaataacactaaaggttcattgcctattaatgttatagtttttgatggtaaatcaaaatgtgaagaatc			n.a.	0
case7_trim	tagtgttacagtgaagaatggttccatccatctttactttgataaagctggtcaaaagacttatgaaagacattctctctctcattttgttaacttagacaacctgagagctaataacactaaaggttcattgcctattaatgttatagtttttgatggtaaatcaaaatgtgaagaatc			n.a.	0
case3_trim	tagtgttacagtgaagaatggttccatccatctttactttgataaagctggtcaaaagacttatgaaagacattctctctctcattttgttaacttagacaacctgagagctaataacactaaaggttcattgcctattaatgttatagtttttgatggtaaatcaaaatgtgaagaatc			n.a.	0
case6_trim	tagtgttacagtgaagaatggttccatccatctttactttgataaagctggtcaaaagacttatgaaagacattctctctctcattttgttaacttagacaacctgagagctaataacactaaaggttcattgcctattaatgttatagtttttgatggtaaatcaaaatgtgaagaatc			n.a.	0
case13_trim	tagtgttacagtgaagaatggttccatccatctttactttgataaagctggtcaaaagacttatgaaagacattctctctctcattttgttaacttagacaacctgagagctaataacactaaaggttcattgcctattaatgttatagtttttgatggtaaatcaaaatgtgaagaatc			n.a.	0
case14_trim	tagtgttacagtgaagaatggttccatccatctttactttgataaagctggtcaaaagacttatgaaagacattctctctctcattttgttaacttagacaacctgagagctaataacactaaaggttcattgcctattaatgttatagtttttgatggtaaatcaaaatgtgaagaatc			n.a.	0
case12_trim	tagtgttacagtgaagaatggttccatccatctttactttgataaagctggtcaaaagacttatgaaagacattctctctctcattttgttaacttagacaacctgagagctaataacactaaaggttcattgcctattaatgttatagtttttgatggtaaatcaaaatgtgaagaatc			n.a.	0
case10_trim	tagtgttacagtgaagaatggttccatccatctttactttgataaagctggtcaaaagacttatgaaagacattctctctctcattttgttaacttagacaacctgagagctaataacactaaaggttcattgcctattaatgttatagtttttgatggtaaatcaaaatgtgaagaatc			n.a.	0
BA.2_trim	tagtgttacagtgaagaatggttccatccatctttactttgataaagctggtcaaaagacttatgaaagacattctctctctcattttgttaacttagacaacctgagagctaataacactaaaggttcattgcctattaatgttatagtttttgatggtaaatcaaaatgtgaagaatc			n.a.	0
case11_trim	tagtgttacagtgaagaatggttccatccatctttactttgataaagctggtcaaaagacttatgaaagacattctctctctcattttgttaacttagacaacctgagagctaataacactaaaggttcattgcctattaatgttatagtttttgatggtaaatcaaaatgtgaagaatc			n.a.	0
	************************************************************************************************************************************************************************************
ORF1ab	S A K S A S V Y Y S Q L M C Q P I L L L D Q A L V S D V G D S A E V A V K M F D A Y V N T F S S T F N V P M E K L K T L
WIV04	atctgcaaaatcagcgtctgtttactacagtcagcttatgtgtcaacctatactgttactagatcaggcattagtgtctgatgttggtgatagtgcggaagttgcagttaaaatgtttgatgcttacgttaatacgttttcatcaacttttaacgtaccaatggaaaaactcaaaacact	7921	8100
WIV04_trim	atctgcaaa----------gtttactacagtcagcttatgtgtcaacctatactgttactagatcaggcattagtgtctgatgttggtgatagtgcggaagttgcagttaaaatgtttgatgcttacgttaatacgttttcatcaacttttaacgtaccaatggaaaaactcaaaacact			10	10
BA.1.17_trim	atctgcaaa----------gtttactacagtcagcttatgtgtcaacctatactgttactagatcaggcattagtgtctgatgttggtgatagtgcggaagttgcagttaaaatgtttgatgcttacgttaatacgttttcatcaacttttaacgtaccaatggaaaaactcaaaacact			10	10
BA.5_trim	atctgcaaa----------gtttactacagtcagcttatgtgtcaacctatactgttactagatcaggcattagtgtctgatgttggtgatagtgcggaagttgcagttaaaatgtttgatgcttacgttaatacgttttcatcaacttttaacgtaccaatggaaaaactcaaaacact			10	10
case1_trim	atctgcaaa----------gtttactacagtcagcttatgtgtcaacctatactgttactagatcaggcattagtgtctgatgttggtgatagtgcggaagttgcagttaaaatgtttgatgcttacgttaatacgttttcatcaacttttaacgtaccaatggaaaaactcaaaacact			10	10
case2_trim	atctgcaaa----------gtttactacagtcagcttatgtgtcaacctatactgttactagatcaggcattagtgtctgatgttggtgatagtgcggaagttgcagttaaaatgtttgatgcttacgttaatacgttttcatcaacttttaacgtaccaatggaaaaactcaaaacact			10	10
case8_trim	atctgcaaa----------gtttactacagtcagcttatgtgtcaacctatactgttactagatcaggcattagtgtctgatgttggtgatagtgcggaagttgcagttaaaatgtttgatgcttacgttaatacgttttcatcaacttttaacgtaccaatggaaaaactcaaaacact			10	10
case9_trim	atctgcaaa----------gtttactacagtcagcttatgtgtcaacctatactgttactagatcaggcattagtgtctgatgttggtgatagtgcggaagttgcagttaaaatgtttgatgcttacgttaatacgttttcatcaacttttaacgtaccaatggaaaaactcaaaacact			10	10
case5_trim	atctgcaaa----------gtttactacagtcagcttatgtgtcaacctatactgttactagatcaggcattagtgtctgatgttggtgatagtgcggaagttgcagttaaaatgtttgatgcttacgttaatacgttttcatcaacttttaacgtaccaatggaaaaactcaaaacact			10	10
case4_trim	atctgcaaa----------gtttactacagtcagcttatgtgtcaacctatactgttactagatcaggcattagtgtctgatgttggtgatagtgcggaagttgcagttaaaatgtttgatgcttacgttaatacgttttcatcaacttttaacgtaccaatggaaaaactcaaaacact			10	10
case7_trim	atctgcaaa----------gtttactacagtcagcttatgtgtcaacctatactgttactagatcaggcattagtgtctgatgttggtgatagtgcggaagttgcagttaaaatgtttgatgcttacgttaatacgttttcatcaacttttaacgtaccaatggaaaaactcaaaacact			10	10
case3_trim	atctgcaaa----------gtttactacagtcagcttatgtgtcaacctatactgttactagatcaggcattagtgtctgatgttggtgatagtgcggaagttgcagttaaaatgtttgatgcttacgttaatacgttttcatcaacttttaacgtaccaatggaaaaactcaaaacact			10	10
case6_trim	atctgcaaa----------gtttactacagtcagcttatgtgtcaacctatactgttactagatcaggcattagtgtctgatgttggtgatagtgcggaagttgcagttaaaatgtttgatgcttacgttaatacgttttcatcaacttttaacgtaccaatggaaaaactcaaaacact			10	10
case13_trim	atctgcaaa----------gtttactacagtcagcttatgtgtcaacctatactgttactagatcaggcattagtgtctgatgttggtgatagtgcggaagttgcagttaaaatgtttgatgcttacgttaatacgttttcatcaacttttaacgtaccaatggaaaaactcaaaacact			10	10
case14_trim	atctgcaaa----------gtttactacagtcagcttatgtgtcaacctatactgttactagatcaggcattagtgtctgatgttggtgatagtgcggaagttgcagttaaaatgtttgatgcttacgttaatacgttttcatcaacttttaacgtaccaatggaaaaactcaaaacact			10	10
case12_trim	atctgcaaa----------gtttactacagtcagcttatgtgtcaacctatactgttactagatcaggcattagtgtctgatgttggtgatagtgcggaagttgcagttaaaatgtttgatgcttacgttaatacgttttcatcaacttttaacgtaccaatggaaaaactcaaaacact			10	10
case10_trim	atctgcaaa----------gtttactacagtcagcttatgtgtcaacctatactgttactagatcaggcattagtgtctgatgttggtgatagtgcggaagttgcagttaaaatgtttgatgcttacgttaatacgttttcatcaacttttaacgtaccaatggaaaaactcaaaacact			10	10
BA.2_trim	atctgcaaa----------gtttactacagtcagcttatgtgtcaacctatactgttactagatcaggcattagtgtctgatgttggtgatagtgcggaagttgcagttaaaatgtttgatgcttacgttaatacgttttcatcaacttttaacgtaccaatggaaaaactcaaaacact			10	10
case11_trim	atctgcaaa----------gtttactacagtcagcttatgtgtcaacctatactgttactagatcaggcattagtgtctgatgttggtgatagtgcggaagttgcagttaaaatgtttgatgcttacgttaatacgttttcatcaacttttaacgtaccaatggaaaaactcaaaacact			10	10
	********* *****************************************************************************************************************************************************************
ORF1ab	V A T A E A E L A K N V S L D N V L S T F I S A A R Q G F V D S D V E T K D V V E C L K L S H Q S D I E V T G D S C N N
WIV04	agttgcaactgcagaagctgaacttgcaaagaatgtgtccttagacaatgtcttatctacttttatttcagcagctcggcaagggtttgttgattcagatgtagaaactaaagatgttgttgaatgtcttaaattgtcacatcaatctgacatagaagttactggcgatagttgtaataa	8101	8280
WIV04_trim	agttgcaactgcagaagctgaacttgcaaagaatgtgtccttagacaatgtcttatc------------------------------tgttgattcagatgtagaaactaaagatgttgttgaatgtcttaaattgtcacatcaatctgacatagaagttactggcgatagttgtaataa			58	30
BA.1.17_trim	agttgcaactgcagaagctgaacttgcaaagaatgtgtccttagacaatgtcttatc------------------------------tgttgattcagatgtagaaactaaagatgttgttgaatgtcttaaattgtcacatcaatctgacatagaagttactggcgatagttgtaataa			58	30
BA.5_trim	agttgcaactgcagaagctgaacttgcaaagaatgtgtccttagacaatgtcttatc------------------------------tgttgattcagatgtagaaactaaagatgttgttgaatgtcttaaattgtcacatcaatctgacatagaagttactggcgatagttgtaataa			58	30
case1_trim	agttgcaactgcagaagctgaacttgcaaagaatgtgtccttagacaatgtcttatc------------------------------tgttgattcagatgtagaaactaaagatgttgttgaatgtcttaaattgtcacatcaatctgacatagaagttactggcgatagttgtaataa			58	30
case2_trim	agttgcaactgcagaagctgaacttgcaaagaatgtgtccttagacaatgtcttatc------------------------------tgttgattcagatgtagaaactaaagatgttgttgaatgtcttaaattgtcacatcaatctgacatagaagttactggcgatagttgtaataa			58	30
case8_trim	agttgcaactgcagaagctgaacttgcaaagaatgtgtccttagacaatgtcttatc------------------------------tgttgattcagatgtagaaactaaagatgttgttgaatgtcttaaattgtcacatcaatctgacatagaagttactggcgatagttgtaataa			58	30
case9_trim	agttgcaactgcagaagctgaacttgcaaagaatgtgtccttagacaatgtcttatc------------------------------tgttgattcagatgtagaaactaaagatgttgttgaatgtcttaaattgtcacatcaatctgacatagaagttactggcgatagttgtaataa			58	30
case5_trim	agttgcaactgcagaagctgaacttgcaaagaatgtgtccttagacaatgtcttatc------------------------------tgttgattcagatgtagaaactaaagatgttgttgaatgtcttaaattgtcacatcaatctgacatagaagttactggcgatagttgtaataa			58	30
case4_trim	agttgcaactgcagaagctgaacttgcaaagaatgtgtccttagacaatgtcttatc------------------------------tgttgattcagatgtagaaactaaagatgttgttgaatgtcttaaattgtcacatcaatctgacatagaagttactggcgatagttgtaataa			58	30
case7_trim	agttgcaactgcagaagctgaacttgcaaagaatgtgtccttagacaatgtcttatc------------------------------tgttgattcagatgtagaaactaaagatgttgttgaatgtcttaaattgtcacatcaatctgacatagaagttactggcgatagttgtaataa			58	30
case3_trim	agttgcaactgcagaagctgaacttgcaaagaatgtgtccttagacaatgtcttatc------------------------------tgttgattcagatgtagaaactaaagatgttgttgaatgtcttaaattgtcacatcaatctgacatagaagttactggcgatagttgtaataa			58	30
case6_trim	agttgcaactgcagaagctgaacttgcaaagaatgtgtccttagacaatgtcttatc------------------------------tgttgattcagatgtagaaactaaagatgttgttgaatgtcttaaattgtcacatcaatctgacatagaagttactggcgatagttgtaataa			58	30
case13_trim	agttgcaactgcagaagctgaacttgcaaagaatgtgtccttagacaatgtcttatc------------------------------tgttgattcagatgtagaaactaaagatgttgttgaatgtcttaaattgtcacatcaatctgacatagaagttactggcgatagttgtaataa			58	30
case14_trim	agttgcaactgcagaagctgaacttgcaaagaatgtgtccttagacaatgtcttatc------------------------------tgttgattcagatgtagaaactaaagatgttgttgaatgtcttaaattgtcacatcaatctgacatagaagttactggcgatagttgtaataa			58	30
case12_trim	agttgcaactgcagaagctgaacttgcaaagaatgtgtccttagacaatgtcttatc------------------------------tgttgattcagatgtagaaactaaagatgttgttgaatgtcttaaattgtcacatcaatctgacatagaagttactggcgatagttgtaataa			58	30
case10_trim	agttgcaactgcagaagctgaacttgcaaagaatgtgtccttagacaatgtcttatc------------------------------tgttgattcagatgtagaaactaaagatgttgttgaatgtcttaaattgtcacatcaatctgacatagaagttactggcgatagttgtaataa			58	30
BA.2_trim	agttgcaactgcagaagctgaacttgcaaagaatgtgtccttagacaatgtcttatc------------------------------tgttgattcagatgtagaaactaaagatgttgttgaatgtcttaaattgtcacatcaatctgacatagaagttactggcgatagttgtaataa			58	30
case11_trim	agttgcaactgcagaagctgaacttgcaaagaatgtgtccttagacaatgtcttatc------------------------------tgttgattcagatgtagaaactaaagatgttgttgaatgtcttaaattgtcacatcaatctgacatagaagttactggcgatagttgtaataa			58	30
	********************************************************* *********************************************************************************************
ORF1ab	Y M L T Y N K V E N M T P R D L G A C I D C S A R H I N A Q V A K S H N I A L I W N V K D F M S L S E Q L R K Q I R S A
WIV04	ctatatgctcacctataacaaagttgaaaacatgacaccccgtgaccttggtgcttgtattgactgtagtgcgcgtcatattaatgcgcaggtagcaaaaagtcacaacattgctttgatatggaacgttaaagatttcatgtcattgtctgaacaactacgaaaacaaatacgtagtgc	8281	8460
WIV04_trim	ctatatgctcacctataacaaagttgaaaacatgacaccccgtgaccttggtgcttgtattgactgtagtgcgcgtcatattaatgcgcaggtagcaaaaagtcacaacattgctttgatatggaacgttaaagatttcatgtcattg----------------------tacgtagtgc			149	22
BA.1.17_trim	ctatatgctcacctataacaaagttgaaaacatgacaccccgtgaccttggtgcttgtattgactgtagtgcgcgtcatattaatgcgcaggtagcaaaaagtcacaacattactttgatatggaacgttaaagatttcatgtcattg----------------------tacgtagtgc			149	22
BA.5_trim	ctatatgctcacctataacaaagttgaaaacatgacaccccgtgaccttggtgcttgtattgactgtagtgcgcgtcatattaatgcgcaggtagcaaaaagtcacaacattgctttgatatggaacgttaaagatttcatgtcattg----------------------tacgtagtgc			149	22
case1_trim	ctatatgctcacctataacaaagttgaaaacatgacaccccgtgaccttggtgcttgtattgactgtagtgcgcgtcatattaatgcgcaggtagcaaaaagtcacaacattgctttgatatggaacgttaaagatttcatgtcattg----------------------tacgtagtgc			149	22
case2_trim	ctatatgctcacctataacaaagttgaaaacatgacaccccgtgaccttggtgcttgtattgactgtagtgcgcgtcatattaatgcgcaggtagcaaaaagtcacaacattgctttgatatggaacgttaaagatttcatgtcattg----------------------tacgtagtgc			149	22
case8_trim	ctatatgctcacctataacaaagttgaaaacatgacaccccgtgaccttggtgcttgtattgactgtagtgcgcgtcatattaatgcgcaggtagcaaaaagtcacaacattgctttgatatggaacgttaaagatttcatgtcattg----------------------tacgtagtgc			149	22
case9_trim	ctatatgctcacctataacaaagttgaaaacatgacaccccgtgaccttggtgcttgtattgactgtagtgcgcgtcatattaatgcgcaggtagcaaaaagtcacaacattgctttgatatggaacgttaaagatttcatgtcattg----------------------tacgtagtgc			149	22
case5_trim	ctatatgctcacctataacaaagttgaaaacatgacaccccgtgaccttggtgcttgtattgactgtagtgcgcgtcatattaatgcgcaggtagcaaaaagtcacaacattgctttgatatggaacgttaaagatttcatgtcattg----------------------tacgtagtgc			149	22
case4_trim	ctatatgctcacctataacaaagttgaaaacatgacaccccgtgaccttggtgcttgtattgactgtagtgcgcgtcatattaatgcgcaggtagcaaaaagtcacaacattgctttgatatggaacgttaaagatttcatgtcattg----------------------tacgtagtgc			149	22
case7_trim	ctatatgctcacctataacaaagttgaaaacatgacaccccgtgaccttggtgcttgtattgactgtagtgcgcgtcatattaatgcgcaggtagcaaaaagtcacaacattgctttgatatggaacgttaaagatttcatgtcattg----------------------tacgtagtgc			149	22
case3_trim	ctatatgctcacctataacaaagttgaaaacatgacaccccgtgaccttggtgcttgtattgactgtagtgcgcgtcatattaatgcgcaggtagcaaaaagtcacaacattgctttgatatggaacgttaaagatttcatgtcattg----------------------tacgtagtgc			149	22
case6_trim	ctatatgctcacctataacaaagttgaaaacatgacaccccgtgaccttggtgcttgtattgactgtagtgcgcgtcatattaatgcgcaggtagcaaaaagtcacaacattgctttgatatggaacgttaaagatttcatgtcattg----------------------tacgtagtgc			149	22
case13_trim	ctatatgctcacctataacaaagttgaaaacatgacaccccgtgaccttggtgcttgtattgactgtagtgcgcgtcatattaatgcgcaggtagcaaaaagtcacaacattgctttgatatggaacgttaaagatttcatgtcattg----------------------tacgtagtgc			149	22
case14_trim	ctatatgctcacctataacaaagttgaaaacatgacaccccgtgaccttggtgcttgtattgactgtagtgcgcgtcatattaatgcgcaggtagcaaaaagtcacaacattgctttgatatggaacgttaaagatttcatgtcattg----------------------tacgtagtgc			149	22
case12_trim	ctatatgctcacctataacaaagttgaaaacatgacaccccgtgaccttggtgcttgtattgactgtagtgcgcgtcatattaatgcgcaggtagcaaaaagtcacaacattgctttgatatggaacgttaaagatttcatgtcattg----------------------tacgtagtgc			149	22
case10_trim	ctatatgctcacctataacaaagttgaaaacatgacaccccgtgaccttggtgcttgtattgactgtagtgcgcgtcatattaatgcgcaggtagcaaaaagtcacaacattgctttgatatggaacgttaaagatttcatgtcattg----------------------tacgtagtgc			149	22
BA.2_trim	ctatatgctcacctataacaaagttgaaaacatgacaccccgtgaccttggtgcttgtattgactgtagtgcgcgtcatattaatgcgcaggtagcaaaaagtcacaacattgctttgatatggaacgttaaagatttcatgtcattg----------------------tacgtagtgc			149	22
case11_trim	ctatatgctcacctataacaaagttgaaaacatgacaccccgtgaccttggtgcttgtattgactgtagtgcgcgtcatattaatgcgcaggtagcaaaaagtcacaacattgctttgatatggaacgttaaagatttcatgtcattg----------------------tacgtagtgc			149	22
	****************************************************************************************************************.*********************************** **********
ORF1ab	A K K N N L P F K L T C A T T R Q V V N V V T T K I A L K G G K I V N N W L K Q L I K V T L V F L F V A A I F Y L I T P
WIV04	tgctaaaaagaataacttaccttttaagttgacatgtgcaactactagacaagttgttaatgttgtaacaacaaagatagcacttaagggtggtaaaattgttaataattggttgaagcagttaattaaagttacacttgtgttcctttttgttgctgctattttctatttaataacacc	8461	8640
WIV04_trim	tgctaaaaagaataacttaccttttaagttgacatgtgcaactactagacaagttgttaatgttgtaacaacaaagatagcacttaagggtggtaaaattgttaataattggttgaagcagttaattaaagttacacttgtgttcctttttgttgctgctattttctatttaataacacc			n.a.	0
BA.1.17_trim	tgctaaaaagaataacttaccttttaagttgacatgtgcaactactagacaagttgttaatgttgtaacaacaaagatagcacttaagggtggtaaaattgttaataattggttgaagcagttaattaaagttacacttgtgttcctttttgttgctgctattttctatttaataacacc			n.a.	0
BA.5_trim	tgctaaaaagaataacttaccttttaagttgacatgtgcaactactagacaagttgttaatgttgtaacaacaaagatagcacttaagggtggtaaaattgttaataattggttgaagcagttaattaaagttacacttgtgttcctttttgttgctgctattttctatttaataacacc			n.a.	0
case1_trim	tgctaaaaagaataacttaccttttaagttgacatgtgcaactactagacaagttgttaatgttgtaacaacaaagatagcacttaagggtggtaaaattgttaataattggttgaagcagttaattaaagttacacttgtgttcctttttgttgctgctattttctatttaataacacc			n.a.	0
case2_trim	tgctaaaaagaataacttaccttttaagttgacatgtgcaactactagacaagttgttaatgttgtaacaacaaagatagcacttaagggtggtaaaattgttaataattggttgaagcagttaattaaagttacacttgtgttcctttttgttgctgctattttctatttaataacacc			n.a.	0
case8_trim	tgctaaaaagaataacttaccttttaagttgacatgtgcaactactagacaagttgttaatgttgtaacaacaaagatagcacttaagggtggtaaaattgttaataattggttgaagcagttaattaaagttacacttgtgttcctttttgttgctgctattttctatttaataacacc			n.a.	0
case9_trim	tgctaaaaagaataacttaccttttaagttgacatgtgcaactactagacaagttgttaatgttgtaacaacaaagatagcacttaagggtggtaaaattgttaataattggttgaagcagttaattaaagttacacttgtgttcctttttgttgctgctattttctatttaataacacc			n.a.	0
case5_trim	tgctaaaaagaataacttaccttttaagttgacatgtgcaactactagacaagttgttaatgttgtaacaacaaagatagcacttaagggtggtaaaattgttaataattggttgaagcagttaattaaagttacacttgtgttcctttttgttgctgctattttctatttaataacacc			n.a.	0
case4_trim	tgctaaaaagaataacttaccttttaagttgacatgtgcaactactagacaagttgttaatgttgtaacaacaaagatagcacttaagggtggtaaaattgttaataattggttgaagcagttaattaaagttacacttgtgttcctttttgttgctgctattttctatttaataacacc			n.a.	0
case7_trim	tgctaaaaagaataacttaccttttaagttgacatgtgcaactactagacaagttgttaatgttgtaacaacaaagatagcacttaagggtggtaaaattgttaataattggttgaagcagttaattaaagttacacttgtgttcctttttgttgctgctattttctatttaataacacc			n.a.	0
case3_trim	tgctaaaaagaataacttaccttttaagttgacatgtgcaactactagacaagttgttaatgttgtaacaacaaagatagcacttaagggtggtaaaattgttaataattggttgaagcagttaattaaagttacacttgtgttcctttttgttgctgctattttctatttaataacacc			n.a.	0
case6_trim	tgctaaaaagaataacttaccttttaagttgacatgtgcaactactagacaagttgttaatgttgtaacaacaaagatagcacttaagggtggtaaaattgttaataattggttgaagcagttaattaaagttacacttgtgttcctttttgttgctgctattttctatttaataacacc			n.a.	0
case13_trim	tgctaaaaagaataacttaccttttaagttgacatgtgcaactactagacaagttgttaatgttgtaacaacaaagatagcacttaagggtggtaaaattgttaataattggttgaagcagttaattaaagttacacttgtgttcctttttgttgctgctattttctatttaataacacc			n.a.	0
case14_trim	tgctaaaaagaataacttaccttttaagttgacatgtgcaactactagacaagttgttaatgttgtaacaacaaagatagcacttaagggtggtaaaattgttaataattggttgaagcagttaattaaagttacacttgtgttcctttttgttgctgctattttctatttaataacacc			n.a.	0
case12_trim	tgctaaaaagaataacttaccttttaagttgacatgtgcaactactagacaagttgttaatgttgtaacaacaaagatagcacttaagggtggtaaaattgttaataattggttgaagcagttaattaaagttacacttgtgttcctttttgttgctgctattttctatttaataacacc			n.a.	0
case10_trim	tgctaaaaagaataacttaccttttaagttgacatgtgcaactactagacaagttgttaatgttgtaacaacaaagatagcacttaagggtggtaaaattgttaataattggttgaagcagttaattaaagttacacttgtgttcctttttgttgctgctattttctatttaataacacc			n.a.	0
BA.2_trim	tgctaaaaagaataacttaccttttaagttgacatgtgcaactactagacaagttgttaatgttgtaacaacaaagatagcacttaagggtggtaaaattgttaataattggttgaagcagttaattaaagttacacttgtgttcctttttgttgctgctattttctatttaataacacc			n.a.	0
case11_trim	tgctaaaaagaataacttaccttttaagttgacatgtgcaactactagacaagttgttaatgttgtaacaacaaagatagcacttaagggtggtaaaattgttaataattggttgaagcagttaattaaagttacacttgtgttcctttttgttgctgctattttctatttaataacacc			n.a.	0
	************************************************************************************************************************************************************************************
ORF1ab	V H V M S K H T D F S S E I I G Y K A I D G G V T R D I A S T D T C F A N K H A D F D T W F S Q R G G S Y T N D K A C P
WIV04	tgttcatgtcatgtctaaacatactgacttttcaagtgaaatcataggatacaaggctattgatggtggtgtcactcgtgacatagcatctacagatacttgttttgctaacaaacatgctgattttgacacatggtttagccagcgtggtggtagttatactaatgacaaagcttgccc	8641	8820
WIV04_trim	tg---------------------------------------------------------------------------------------ctacagatacttgttttgctaacaaacatgctgattttgacacatggtttagccagcgtggtggtagttatactaatgacaaagcttgccc			3	87
BA.1.17_trim	tg---------------------------------------------------------------------------------------ctacagatacttgttttgctaacaaacatgctgattttgacacatggtttagccagcgtggtggtagttatactaatgacaaagcttgccc			3	87
BA.5_trim	tg---------------------------------------------------------------------------------------ctacagatacttgttttgctaacaaacatgctgattttgacacatggtttagccagcgtggtggtagttatactaatgacaaagcttgccc			3	87
case1_trim	tg---------------------------------------------------------------------------------------ctacagatacttgttttgctaacaaacatgctgattttgacacatggtttagccagcgtggtggtagttatactaatgacaaagcttgccc			3	87
case2_trim	tg---------------------------------------------------------------------------------------ctacagatacttgttttgctaacaaacatgctgattttgacacatggtttagccagcgtggtggtagttatactaatgacaaagcttgccc			3	87
case8_trim	tg---------------------------------------------------------------------------------------ctacagatacttgttttgctaacaaacatgctgattttgacacatggtttagccagcgtggtggtagttatactaatgacaaagcttgccc			3	87
case9_trim	tg---------------------------------------------------------------------------------------ctacagatacttgttttgctaacaaacatgctgattttgacacatggtttagccagcgtggtggtagttatactaatgacaaagcttgccc			3	87
case5_trim	tg---------------------------------------------------------------------------------------ctacagatacttgttttgctaacaaacatgctgattttgacacatggtttagccagcgtggtggtagttatactaatgacaaagcttgccc			3	87
case4_trim	tg---------------------------------------------------------------------------------------ctacagatacttgttttgctaacaaacatgctgattttgacacatggtttagccagcgtggtggtagttatactaatgacaaagcttgccc			3	87
case7_trim	tg---------------------------------------------------------------------------------------ctacagatacttgttttgctaacaaacatgctgattttgacacatggtttagccagcgtggtggtagttatactaatgacaaagcttgccc			3	87
case3_trim	tg---------------------------------------------------------------------------------------ctacagatacttgttttgctaacaaacatgctgattttgacacatggtttagccagcgtggtggtagttatactaatgacaaagcttgccc			3	87
case6_trim	tg---------------------------------------------------------------------------------------ctacagatacttgttttgctaacaaacatgctgattttgacacatggtttagccagcgtggtggtagttatactaatgacaaagcttgccc			3	87
case13_trim	tg---------------------------------------------------------------------------------------ctacagatacttgttttgctaacaaacatgctgattttgacacatggtttagccagcgtggtggtagttatactaatgacaaagcttgccc			3	87
case14_trim	tg---------------------------------------------------------------------------------------ctacagatacttgttttgctaacaaacatgctgattttgacacatggtttagccagcgtggtggtagttatactaatgacaaagcttgccc			3	87
case12_trim	tg---------------------------------------------------------------------------------------ctacagatacttgttttgctaacaaacatgctgattttgacacatggtttagccagcgtggtggtagttatactaatgacaaagcttgccc			3	87
case10_trim	tg---------------------------------------------------------------------------------------ctacagatacttgttttgctaacaaacatgctgattttgacacatggtttagccagcgtggtggtagttatactaatgacaaagcttgccc			3	87
BA.2_trim	tg---------------------------------------------------------------------------------------ctacagatacttgttttgctaacaaacatgctgattttgacacatggtttagccagcgtggtggtagttatactaatgacaaagcttgccc			3	87
case11_trim	tg---------------------------------------------------------------------------------------ctacagatacttgttttgctaacaaacatgctgattttgacacatggtttagccagcgtggtggtagttatactaatgacaaagcttgccc			3	87
	** *******************************************************************************************
ORF1ab	L I A A V I T R E V G F V V P G L P G T I L R T T N G D F L H F L P R V F S A V G N I C Y T P S K L I E Y T D F A T S A
WIV04	attgattgctgcagtcataacaagagaagtgggttttgtcgtgcctggtttgcctggcacgatattacgcacaactaatggtgactttttgcatttcttacctagagtttttagtgcagttggtaacatctgttacacaccatcaaaacttatagagtacactgactttgcaacatcagc	8821	9000
WIV04_trim	attgattgctgcagtcataacaagagaagtgggttttgtcgtgcctggtttgcctggc-----------------------------tttgcatttcttacctagagtttttagtgcagttggtaacatctgttacacaccatcaaaacttatagagtacactgactttgcaacatcagc			59	29
BA.1.17_trim	attgattgctgcagtcataacaagagaagtgggttttgtcgtgcctggtttgcctggc-----------------------------tttgcatttcttacctagagtttttagtgcagttggtaacatctgttacacaccatcaaaacttatagagtacactgactttgcaacatcagc			59	29
BA.5_trim	attgattgctgcagtcataacaagagaagtgggttttgtcgtgcctggtttgcctggc-----------------------------tttgcatttcttacctagagtttttagtgcagttggtaacatctgttacacaccatcaaaacttatagagtacactgactttgcaacatcagc			59	29
case1_trim	attgattgctgcagtcataacaagagaagtgggttttgtcgtgcctggtttgcctggc-----------------------------tttgcatttcttacctagagtttttagtgcagttggtaacatctgttacacaccatcaaaacttatagagtacactgactttgcaacatcagc			59	29
case2_trim	attgattgctgcagtcataacaagagaagtgggttttgtcgtgcctggtttgcctggc-----------------------------tttgcatttcttacctagagtttttagtgcagttggtaacatctgttacacaccatcaaaacttatagagtacactgactttgcaacatcagc			59	29
case8_trim	attgattgctgcagtcataacaagagaagtgggttttgtcgtgcctggtttgcctggc-----------------------------tttgcatttcttacctagagtttttagtgcagttggtaacatctgttacacaccatcaaaacttatagagtacactgactttgcaacatcagc			59	29
case9_trim	attgattgctgcagtcataacaagagaagtgggttttgtcgtgcctggtttgcctggc-----------------------------tttgcatttcttacctagagtttttagtgcagttggtaacatctgttacacaccatcaaaacttatagagtacactgactttgcaacatcagc			59	29
case5_trim	attgattgctgcagtcataacaagagaagtgggttttgtcgtgcctggtttgcctggc-----------------------------tttgcatttcttacctagagtttttagtgcagttggtaacatctgttacacaccatcaaaacttatagagtacactgactttgcaacatcagc			59	29
case4_trim	attgattgctgcagtcataacaagagaagtgggttttgtcgtgcctggtttgcctggc-----------------------------tttgcatttcttacctagagtttttagtgcagttggtaacatctgttacacaccatcaaaacttatagagtacactgactttgcaacatcagc			59	29
case7_trim	attgattgctgcagtcataacaagagaagtgggttttgtcgtgcctggtttgcctggc-----------------------------tttgcatttcttacctagagtttttagtgcagttggtaacatctgttacacaccatcaaaacttatagagtacactgactttgcaacatcagc			59	29
case3_trim	attgattgctgcagtcataacaagagaagtgggttttgtcgtgcctggtttgcctggc-----------------------------tttgcatttcttacctagagtttttagtgcagttggtaacatctgttacacaccatcaaaacttatagagtacactgactttgcaacatcagc			59	29
case6_trim	attgattgctgcagtcataacaagagaagtgggttttgtcgtgcctggtttgcctggc-----------------------------tttgcatttcttacctagagtttttagtgcagttggtaacatctgttacacaccatcaaaacttatagagtacactgactttgcaacatcagc			59	29
case13_trim	attgattgctgcagtcataacaagagaagtgggttttgtcgtgcctggtttgcctggc-----------------------------tttgcatttcttacctagagtttttagtgcagttggtaacatctgttacacaccatcaaaacttatagagtacactgactttgcaacatcagc			59	29
case14_trim	attgattgctgcagtcataacaagagaagtgggttttgtcgtgcctggtttgcctggc-----------------------------tttgcatttcttacctagagtttttagtgcagttggtaacatctgttacacaccatcaaaacttatagagtacactgactttgcaacatcagc			59	29
case12_trim	attgattgctgcagtcataacaagagaagtgggttttgtcgtgcctggtttgcctggc-----------------------------tttgcatttcttacctagagtttttagtgcagttggtaacatctgttacacaccatcaaaacttatagagtacactgactttgcaacatcagc			59	29
case10_trim	attgattgctgcagtcataacaagagaagtgggttttgtcgtgcctggtttgcctggc-----------------------------tttgcatttcttacctagagtttttagtgcagttggtaacatctgttacacaccatcaaaacttatagagtacactgactttgcaacatcagc			59	29
BA.2_trim	attgattgctgcagtcataacaagagaagtgggttttgtcgtgcctggtttgcctggc-----------------------------tttgcatttcttacctagagtttttagtgcagttggtaacatctgttacacaccatcaaaacttatagagtacactgactttgcaacatcagc			59	29
case11_trim	attgattgctgcagtcataacaagagaagtgggttttgtcgtgcctggtttgcctggc-----------------------------tttgcatttcttacctagagtttttagtgcagttggtaacatctgttacacaccatcaaaacttatagagtacactgactttgcaacatcagc			59	29
	********************************************************** *********************************************************************************************
ORF1ab	C V L A A E C T I F K D A S G K P V P Y C Y D T N V L E G S V A Y E S L R P D T R Y V L M D G S I I Q F P N T Y L E G S
WIV04	ttgtgttttggctgctgaatgtacaatttttaaagatgcttctggtaagccagtaccatattgttatgataccaatgtactagaaggttctgttgcttatgaaagtttacgccctgacacacgttatgtgctcatggatggctctattattcaatttcctaacacctaccttgaaggttc	9001	9180
WIV04_trim	ttgtgttttggctgctgaatgtacaatttttaaagatgcttctggtaagccagtaccatattgttatgataccaatgtactagaaggttctgttgcttatgaaagtttacgccctgacacacgttatgtgctcatggatggctcta-----------------------cttgaaggttc			147	23
BA.1.17_trim	ttgtgttttggctgctgaatgtacaatttttaaagatgcttctggtaagccagtaccatattgttatgataccaatgtactagaaggttctgttgcttatgaaagtttacgccctgacacacgttatgtgctcatggatggctcta-----------------------cttgaaggttc			147	23
BA.5_trim	ttgtgttttggctgctgaatgtacaatttttaaagatgcttctggtaagccagtaccatattgttatgataccaatgtactagaaggttctgttgcttatgaaagtttacgccctgacacacgttatgtgctcatggatggctcta-----------------------cttgaaggttc			147	23
case1_trim	ttgtgttttggctgctgaatgtacaatttttaaagatgcttctggtaagccagtaccatattgttatgataccaatgtactagaaggttctgttgcttatgaaagtttacgccctgacacacgttatgtgctcatggatggctcta-----------------------cttgaaggttc			147	23
case2_trim	ttgtgttttggctgctgaatgtacaatttttaaagatgcttctggtaagccagtaccatattgttatgataccaatgtactagaaggttctgttgcttatgaaagtttacgccctgacacacgttatgtgctcatggatggctcta-----------------------cttgaaggttc			147	23
case8_trim	ttgtgttttggctgctgaatgtacaatttttaaagatgcttctggtaagccagtaccatattgttatgataccaatgtactagaaggttctgttgcttatgaaagtttacgccctgacacacgttatgtgctcatggatggctcta-----------------------cttgaaggttc			147	23
case9_trim	ttgtgttttggctgctgaatgtacaatttttaaagatgcttctggtaagccagtaccatattgttatgataccaatgtactagaaggttctgttgcttatgaaagtttacgccctgacacacgttatgtgctcatggatggctcta-----------------------cttgaaggttc			147	23
case5_trim	ttgtgttttggctgctgaatgtacaatttttaaagatgcttctggtaagccagtaccatattgttatgataccaatgtactagaaggttctgttgcttatgaaagtttacgccctgacacacgttatgtgctcatggatggctcta-----------------------cttgaaggttc			147	23
case4_trim	ttgtgttttggctgctgaatgtacaatttttaaagatgcttctggtaagccagtaccatattgttatgataccaatgtactagaaggttctgttgcttatgaaagtttacgccctgacacacgttatgtgctcatggatggctcta-----------------------cttgaaggttc			147	23
case7_trim	ttgtgttttggctgctgaatgtacaatttttaaagatgcttctggtaagccagtaccatattgttatgataccaatgtactagaaggttctgttgcttatgaaagtttacgccctgacacacgttatgtgctcatggatggctcta-----------------------cttgaaggttc			147	23
case3_trim	ttgtgttttggctgctgaatgtacaatttttaaagatgcttctggtaagccagtaccatattgttatgataccaatgtactagaaggttctgttgcttatgaaagtttacgccctgacacacgttatgtgctcatggatggctcta-----------------------cttgaaggttc			147	23
case6_trim	ttgtgttttggctgctgaatgtacaatttttaaagatgcttctggtaagccagtaccatattgttatgataccaatgtactagaaggttctgttgcttatgaaagtttacgccctgacacacgttatgtgctcatggatggctcta-----------------------cttgaaggttc			147	23
case13_trim	ttgtgttttggctgctgaatgtacaatttttaaagatgcttctggtaagccagtaccatattgttatgataccaatgtactagaaggttctgttgcttatgaaagtttacgccctgacacacgttatgtgctcatggatggctcta-----------------------cttgaaggttc			147	23
case14_trim	ttgtgttttggctgctgaatgtacaatttttaaagatgcttctggtaagccagtaccatattgttatgataccaatgtactagaaggttctgttgcttatgaaagtttacgccctgacacacgttatgtgctcatggatggctcta-----------------------cttgaaggttc			147	23
case12_trim	ttgtgttttggctgctgaatgtacaatttttaaagatgcttctggtaagccagtaccatattgttatgataccaatgtactagaaggttctgttgcttatgaaagtttacgccctgacacacgttatgtgctcatggatggctcta-----------------------cttgaaggttc			147	23
case10_trim	ttgtgttttggctgctgaatgtacaatttttaaagatgcttctggtaagccagtaccatattgttatgataccaatgtactagaaggttctgttgcttatgaaagtttacgccctgacacacgttatgtgctcatggatggctcta-----------------------cttgaaggttc			147	23
BA.2_trim	ttgtgttttggctgctgaatgtacaatttttaaagatgcttctggtaagccagtaccatattgttatgataccaatgtactagaaggttctgttgcttatgaaaatttacgccctgacacacgttatgtgctcatggatggctcta-----------------------cttgaaggttc			147	23
case11_trim	ttgtgttttggctgctgaatgtacaatttttaaagatgcttctggtaagccagtaccatattgttatgataccaatgtactagaaggttctgttgcttatgaaagtttacgccctgacacacgttatgtgctcatggatggctcta-----------------------cttgaaggttc			147	23
	********************************************************************************************************.***************************************** ***********
ORF1ab	V R V V T T F D S E Y C R H G T C E R S E A G V C V S T S G R W V L N N D Y Y R S L P G V F C G V D A V N L L T N M F T
WIV04	tgttagagtggtaacaacttttgattctgagtactgtaggcacggcacttgtgaaagatcagaagctggtgtttgtgtatctactagtggtagatgggtacttaacaatgattattacagatctttaccaggagttttctgtggtgtagatgctgtaaatttacttactaatatgtttac	9181	9360
WIV04_trim	tgttagagtggtaacaacttttgattctgagtactgtaggcacggcacttgtgaaagatcagaagctggtgtttgtgtatctactagtggtagatgggtacttaacaatgattattacagatctttaccaggagttttctgtggtgtagatgctgtaaatttacttactaatatgtttac			n.a.	0
BA.1.17_trim	tgttagagtggtaacaacttttgattctgagtactgtaggcacggcacttgtgaaagatcagaagctggtgtttgtgtatctactagtggtagatgggtacttaacaatgattattacagatctttaccaggagttttctgtggtgtagatgctgtaaatttacttactaatatgtttac			n.a.	0
BA.5_trim	tgttagagtggtaacaacttttgattctgagtactgtaggcacggcacttgtgaaagatcagaagctggtgtttgtgtatctactagtggtagatgggtacttaacaatgattattacagatctttaccaggagttttctgtggtgtagatgctgtaaatttatttactaatatgtttac			n.a.	0
case1_trim	tgttagagtggtaacaacttttgattctgagtactgtaggcacggcacttgtgaaagatcagaagctggtgtttgtgtatctactagtggtagatgggtacttaacaatgattattacagatctttaccaggagttttctgtggtgtagatgctgtaaatttatttactaatatgtttac			n.a.	0
case2_trim	tgttagagtggtaacaacttttgattctgagtactgtaggcacggcacttgtgaaagatcagaagctggtgtttgtgtatctactagtggtagatgggtacttaacaatgattattacagatctttaccaggagttttctgtggtgtagatgctgtaaatttatttactaatatgtttac			n.a.	0
case8_trim	tgttagagtggtaacaacttttgattctgagtactgtaggcacggcacttgtgaaagatcagaagctggtgtttgtgtatctactagtggtagatgggtacttaacaatgattattacagatctttaccaggagttttctgtggtgtagatgctgtaaatttatttactaatatgtttac			n.a.	0
case9_trim	tgttagagtggtaacaacttttgattctgagtactgtaggcacggcacttgtgaaagatcagaagctggtgtttgtgtatctactagtggtagatgggtacttaacaatgattattacagatctttaccaggagttttctgtggtgtagatgctgtaaatttatttactaatatgtttac			n.a.	0
case5_trim	tgttagagtggtaacaacttttgattctgagtactgtaggcacggcacttgtgaaagatcagaagctggtgtttgtgtatctactagtggtagatgggtacttaacaatgattattacagatctttaccaggagttttctgtggtgtagatgctgtaaatttatttactaatatgtttac			n.a.	0
case4_trim	tgttagagtggtaacaacttttgattctgagtactgtaggcacggcacttgtgaaagatcagaagctggtgtttgtgtatctactagtggtagatgggtacttaacaatgattattacagatctttaccaggagttttctgtggtgtagatgctgtaaatttatttactaatatgtttac			n.a.	0
case7_trim	tgttagagtggtaacaacttttgattctgagtactgtaggcacggcacttgtgaaagatcagaagctggtgtttgtgtatctactagtggtagatgggtacttaacaatgattattacagatctttaccaggagttttctgtggtgtagatgctgtaaatttatttactaatatgtttac			n.a.	0
case3_trim	tgttagagtggtaacaacttttgattctgagtactgtaggcacggcacttgtgaaagatcagaagctggtgtttgtgtatctactagtggtagatgggtacttaacaatgattattacagatctttaccaggagttttctgtggtgtagatgctgtaaatttatttactaatatgtttac			n.a.	0
case6_trim	tgttagagtggtaacaacttttgattctgagtactgtaggcacggcacttgtgaaagatcagaagctggtgtttgtgtatctactagtggtagatgggtacttaacaatgattattacagatctttaccaggagttttctgtggtgtagatgctgtaaatttatttactaatatgtttac			n.a.	0
case13_trim	tgttagagtggtaacaacttttgattctgagtactgtaggcacggcacttgtgaaagatcagaagctggtgtttgtgtatctactagtggtagatgggtacttaacaatgattattacagatctttaccaggagttttctgtggtgtagatgctgtaaatttatttactaatatgtttac			n.a.	0
case14_trim	tgttagagtggtaacaacttttgattctgagtactgtaggcacggcacttgtgaaagatcagaagctggtgtttgtgtatctactagtggtagatgggtacttaacaatgattattacagatctttaccaggagttttctgtggtgtagatgctgtaaatttatttactaatatgtttac			n.a.	0
case12_trim	tgttagagtggtaacaacttttgattctgagtactgtaggcacggcacttgtgaaagatcagaagctggtgtttgtgtatctactagtggtagatgggtacttaacaatgattattacagatctttaccaggagttttctgtggtgtagatgctgtaaatttatttactaatatgtttac			n.a.	0
case10_trim	tgttagagtggtaacaacttttgattctgagtactgtaggcacggcacttgtgaaagatcagaagctggtgtttgtgtatctactagtggtagatgggtacttaacaatgattattacagatctttaccaggagttttctgtggtgtagatgctgtaaatttatttactaatatgtttac			n.a.	0
BA.2_trim	tgttagagtggtaacaacttttgattctgagtactgtaggcacggcacttgtgaaagatcagaagctggtgtttgtgtatctactagtggtagatgggtacttaacaatgattattacagatctttaccaggagttttctgtggtgtagatgctgtaaatttatttactaatatgtttac			n.a.	0
case11_trim	tgttagagtggtaacaacttttgattctgagtactgtaggcacggcacttgtgaaagatcagaagctggtgtttgtgtatctactagtggtagatgggtacttaacaatgattattacagatctttaccaggagttttctgtggtgtagatgctgtaaatttatttactaatatgtttac			n.a.	0
	*******************************************************************************************************************************************************************.****************
ORF1ab	P L I Q P I G A L D I S A S I V A G G I V A I V V T C L A Y Y F M R F R R A F G E Y S H V V A F N T L L F L M S F T V L
WIV04	accactaattcaacctattggtgctttggacatatcagcatctatagtagctggtggtattgtagctatcgtagtaacatgccttgcctactattttatgaggtttagaagagcttttggtgaatacagtcatgtagttgcctttaatactttactattccttatgtcattcactgtact	9361	9540
WIV04_trim	accactaattcaacctattggtgctttggacatatcagcat------------------------ctatcgtagtaacatgccttgcctactattttatgaggtttagaagagcttttggtgaatacagtcatgtagttgcctttaatactttactattccttatgtcattcactgtact			42	24
BA.1.17_trim	accactaattcaacctattggtgctttggacatatcagcat------------------------ctatcgtagtaacatgccttgcctactattttatgaggtttagaagagcttttggtgaatacagtcatgtagttgcctttaatactttactattccttatgtcattcactgtact			42	24
BA.5_trim	accactaattcaacctattggtgctttggacatatcagcat------------------------ctatcgtagtaacatgccttgcctactattttatgaggtttagaagagcttttggtgaatacagtcatgtagttgcctttaatactttactattccttatgtcattcattgtact			42	24
case1_trim	accactaattcaacctattggtgctttggacatatcagcat------------------------ctatcgtagtaacatgccttgcctactattttatgaggtttagaagagcttttggtgaatacagtcatgtagttgcctttaatactttactattccttatgtcattcattgtact			42	24
case2_trim	accactaattcaacctattggtgctttggacatatcagcat------------------------ctatcgtagtaacatgccttgcctactattttatgaggtttagaagagcttttggtgaatacagtcatgtagttgcctttaatactttactattccttatgtcattcattgtact			42	24
case8_trim	accactaattcaacctattggtgctttggacatatcagcat------------------------ctatcgtagtaacatgccttgcctactattttatgaggtttagaagagcttttggtgaatacagtcatgtagttgcctttaatactttactattccttatgtcattcattgtact			42	24
case9_trim	accactaattcaacctattggtgctttggacatatcagcat------------------------ctatcgtagtaacatgccttgcctactattttatgaggtttagaagagcttttggtgaatacagtcatgtagttgcctttaatactttactattccttatgtcattcattgtact			42	24
case5_trim	accactaattcaacctattggtgctttggacatatcagcat------------------------ctatcgtagtaacatgccttgcctactattttatgaggtttagaagagcttttggtgaatacagtcatgtagttgcctttaatactttactattccttatgtcattcattgtact			42	24
case4_trim	accactaattcaacctattggtgctttggacatatcagcat------------------------ctatcgtagtaacatgccttgcctactattttatgaggtttagaagagcttttggtgaatacagtcatgtagttgcctttaatactttactattccttatgtcattcattgtact			42	24
case7_trim	accactaattcaacctattggtgctttggacatatcagcat------------------------ctatcgtagtaacatgccttgcctactattttatgaggtttagaagagcttttggtgaatacagtcatgtagttgcctttaatactttactattccttatgtcattcattgtact			42	24
case3_trim	accactaattcaacctattggtgctttggacatatcagcat------------------------ctatcgtagtaacatgccttgcctactattttatgaggtttagaagagcttttggtgaatacagtcatgtagttgcctttaatactttactattccttatgtcattcattgtact			42	24
case6_trim	accactaattcaacctattggtgctttggacatatcagcat------------------------ctatcgtagtaacatgccttgcctactattttatgaggtttagaagagcttttggtgaatacagtcatgtagttgcctttaatactttactattccttatgtcattcattgtact			42	24
case13_trim	accactaattcaacctattggtgctttggacatatcagcat------------------------ctatcgtagtaacatgccttgcctactattttatgaggtttagaagagcttttggtgaatacagtcatgtagttgcctttaatactttactattccttatgtcattcattgtact			42	24
case14_trim	accactaattcaacctattggtgctttggacatatcagcat------------------------ctatcgtagtaacatgccttgcctactattttatgaggtttagaagagcttttggtgaatacagtcatgtagttgcctttaatactttactattccttatgtcattcattgtact			42	24
case12_trim	accactaattcaacctattggtgctttggacatatcagcat------------------------ctatcgtagtaacatgccttgcctactattttatgaggtttagaagagcttttggtgaatacagtcatgtagttgcctttaatactttactattccttatgtcattcattgtact			42	24
case10_trim	accactaattcaacctattggtgctttggacatatcagcat------------------------ctatcgtagtaacatgccttgcctactattttatgaggtttagaagagcttttggtgaatacagtcatgtagttgcctttaatactttactattccttatgtcattcattgtact			42	24
BA.2_trim	accactaattcaacctattggtgctttggacatatcagcat------------------------ctatcgtagtaacatgccttgcctactattttatgaggtttagaagagcttttggtgaatacagtcatgtagttgcctttaatactttactattccttatgtcattcattgtact			42	24
case11_trim	accactaattcaacctattggtgctttggacatatcagcat------------------------ctatcgtagtaacatgccttgcctactattttatgaggtttagaagagcttttggtgaatacagtcatgtagttgcctttaatactttactattccttatgtcattcattgtact			42	24
	***************************************** ************************************************************************************************************.******
ORF1ab	C L T P V Y S F L P G V Y S V I Y L Y L T F Y L T N D V S F L A H I Q W M V M F T P L V P F W I T I A Y I I C I S T K H
WIV04	ctgtttaacaccagtttactcattcttacctggtgtttattctgttatttacttgtacttgacattttatcttactaatgatgtttcttttttagcacatattcagtggatggttatgttcacacctttagtacctttctggataacaattgcttatatcatttgtatttccacaaagca	9541	9720
WIV04_trim	ctgtttaacaccagtttactcattcttacctggtgtttattctgttatttacttgtacttgacattttatcttactaatgatgtttcttttttagcacatattcagtggatggttatgttcacacctttagtacctttctggataacaattgcttatatcatttgtatttccacaaagca			n.a.	0
BA.1.17_trim	ctgtttaacaccagtttactcattcttacctggtgtttattctgttatttacttgtacttgacattttatcttactaatgatgtttcttttttagcacatattcagtggatggttatgttcacacctttagtacctttctggataacaattgcttatatcatttgtatttccacaaagca			n.a.	0
BA.5_trim	ctgtttaacaccagtttactcattcttacctggtgtttattctgttatttacttgtacttgacattttatcttactaatgatgtttcttttttagcacatattcagtggatggttatgttcacacctttagtacctttctggataacaattgcttatatcatttgtatttccacaaagca			n.a.	0
case1_trim	ctgtttaacaccagtttactcattcttacctggtgtttattctgttatttacttgtacttgacattttatcttactaatgatgtttcttttttagcacatattcagtggatggttatgttcacacctttagtacctttctggataacaattgcttatatcatttgtatttccacaaagca			n.a.	0
case2_trim	ctgtttaacaccagtttactcattcttacctggtgtttattctgttatttacttgtacttgacattttatcttactaatgatgtttcttttttagcacatattcagtggatggttatgttcacacctttagtacctttctggataacaattgcttatatcatttgtatttccacaaagca			n.a.	0
case8_trim	ctgtttaacaccagtttactcattcttacctggtgtttattctgttatttacttgtacttgacattttatcttactaatgatgtttcttttttagcacatattcagtggatggttatgttcacacctttagtacctttctggataacaattgcttatatcatttgtatttccacaaagca			n.a.	0
case9_trim	ctgtttaacaccagtttactcattcttacctggtgtttattctgttatttacttgtacttgacattttatcttactaatgatgtttcttttttagcacatattcagtggatggttatgttcacacctttagtacctttctggataacaattgcttatatcatttgtatttccacaaagca			n.a.	0
case5_trim	ctgtttaacaccagtttactcattcttacctggtgtttattctgttatttacttgtacttgacattttatcttactaatgatgtttcttttttagcacatattcagtggatggttatgttcacacctttagtacctttctggataacaattgcttatatcatttgtatttccacaaagca			n.a.	0
case4_trim	ctgtttaacaccagtttactcattcttacctggtgtttattctgttatttacttgtacttgacattttatcttactaatgatgtttcttttttagcacatattcagtggatggttatgttcacacctttagtacctttctggataacaattgcttatatcatttgtatttccacaaagca			n.a.	0
case7_trim	ctgtttaacaccagtttactcattcttacctggtgtttattctgttatttacttgtacttgacattttatcttactaatgatgtttcttttttagcacatattcagtggatggttatgttcacacctttagtacctttctggataacaattgcttatatcatttgtatttccacaaagca			n.a.	0
case3_trim	ctgtttaacaccagtttactcattcttacctggtgtttattctgttatttacttgtacttgacattttatcttactaatgatgtttcttttttagcacatattcagtggatggttatgttcacacctttagtacctttctggataacaattgcttatatcatttgtatttccacaaagca			n.a.	0
case6_trim	ctgtttaacaccagtttactcattcttacctggtgtttattctgttatttacttgtacttgacattttatcttactaatgatgtttcttttttagcacatattcagtggatggttatgttcacacctttagtacctttctggataacaattgcttatatcatttgtatttccacaaagca			n.a.	0
case13_trim	ctgtttaacaccagtttactcattcttacctggtgtttattctgttatttacttgtacttgacattttatcttactaatgatgtttcttttttagcacatattcagtggatggttatgttcacacctttagtacctttctggataacaattgcttatatcatttgtatttccacaaagca			n.a.	0
case14_trim	ctgtttaacaccagtttactcattcttacctggtgtttattctgttatttacttgtacttgacattttatcttactaatgatgtttcttttttagcacatattcagtggatggttatgttcacacctttagtacctttctggataacaattgcttatatcatttgtatttccacaaagca			n.a.	0
case12_trim	ctgtttaacaccagtttactcattcttacctggtgtttattctgttatttacttgtacttgacattttatcttactaatgatgtttcttttttagcacatattcagtggatggttatgttcacacctttagtacctttctggataacaattgcttatatcatttgtatttccacaaagca			n.a.	0
case10_trim	ctgtttaacaccagtttactcattcttacctggtgtttattctgttatttacttgtacttgacattttatcttactaatgatgtttcttttttagcacatattcagtggatggttatgttcacacctttagtacctttctggataacaattgcttatatcatttgtatttccacaaagca			n.a.	0
BA.2_trim	ctgtttaacaccagtttactcattcttacctggtgtttattctgttatttacttgtacttgacattttatcttactaatgatgtttcttttttagcacatattcagtggatggttatgttcacacctttagtacctttctggataacaattgcttatatcatttgtatttccacaaagca			n.a.	0
case11_trim	ctgtttaacaccagtttactcattcttacctggtgtttattctgttatttacttgtacttgacattttatcttactaatgatgtttcttttttagcacatattcagtggatggttatgttcacacctttagtacctttctggataacaattgcttatatcatttgtatttccacaaagca			n.a.	0
	************************************************************************************************************************************************************************************
ORF1ab	F Y W F F S N Y L K R R V V F N G V S F S T F E E A A L C T F L L N K E M Y L K L R S D V L L P L T Q Y N R Y L A L Y N
WIV04	tttctattggttctttagtaattacctaaagagacgtgtagtctttaatggtgtttcctttagtacttttgaagaagctgcgctgtgcacctttttgttaaataaagaaatgtatctaaagttgcgtagtgatgtgctattacctcttacgcaatataatagatacttagctctttataa	9721	9900
WIV04_trim	tttctattggttctttagtaattacctaaagagacgtgtagtctttaatggtgtttcctttagtacttttgaagaagctgcgctgtgcacctttttgttaaataaagaaatgtatctaaagttgcgtagtgatgtgctattacctcttacgcaatataatagatacttagctctttataa			n.a.	0
BA.1.17_trim	tttctattggttctttagtaattacctaaagagacgtgtagtctttaatggtgtttcctttagtacttttgaagaagctgcgctgtgcacctttttgttaaataaagaaatgtatctaaagttgcgtagtgatgtgctattacctcttacgcaatataatagatacttagctctttataa			n.a.	0
BA.5_trim	tttctattggttctttagtaattacctaaagagacgtgtagtctttaatggtgtttcctttagtacttttgaagaagctgcgctgtgcacctttttgttaaataaagaaatgtatctaaagttgcgtagtgatgtgctattacctcttacgcaatataatagatacttagctctttataa			n.a.	0
case1_trim	tttctattggttctttagtaattacctaaagagacgtgtagtctttaatggtgtttcctttagtacttttgaagaagctgcgctgtgcacctttttgttaaataaagaaatgtatctaaagttgcgtagtgatgtgctattacctcttacgcaatataatagatacttagctctttataa			n.a.	0
case2_trim	tttctattggttctttagtaattacctaaagagacgtgtagtctttaatggtgtttcctttagtacttttgaagaagctgcgctgtgcacctttttgttaaataaagaaatgtatctaaagttgcgtagtgatgtgctattacctcttacgcaatataatagatacttagctctttataa			n.a.	0
case8_trim	tttctattggttctttagtaattacctaaagagacgtgtagtctttaatggtgtttcctttagtacttttgaagaagctgcgctgtgcacctttttgttaaataaagaaatgtatctaaagttgcgtagtgatgtgctattacctcttacgcaatataatagatacttagctctttataa			n.a.	0
case9_trim	tttctattggttctttagtaattacctaaagagacgtgtagtctttaatggtgtttcctttagtacttttgaagaagctgcgctgtgcacctttttgttaaataaagaaatgtatctaaagttgcgtagtgatgtgctattacctcttacgcaatataatagatacttagctctttataa			n.a.	0
case5_trim	tttctattggttctttagtaattacctaaagagacgtgtagtctttaatggtgtttcctttagtacttttgaagaagctgcgctgtgcacctttttgttaaataaagaaatgtatctaaagttgcgtagtgatgtgctattacctcttacgcaatataatagatacttagctctttataa			n.a.	0
case4_trim	tttctattggttctttagtaattacctaaagagacgtgtagtctttaatggtgtttcctttagtacttttgaagaagctgcgctgtgcacctttttgttaaataaagaaatgtatctaaagttgcgtagtgatgtgctattacctcttacgcaatataatagatacttagctctttataa			n.a.	0
case7_trim	tttctattggttctttagtaattacctaaagagacgtgtagtctttaatggtgtttcctttagtacttttgaagaagctgcgctgtgcacctttttgttaaataaagaaatgtatctaaagttgcgtagtgatgtgctattacctcttacgcaatataatagatacttagctctttataa			n.a.	0
case3_trim	tttctattggttctttagtaattacctaaagagacgtgtagtctttaatggtgtttcctttagtacttttgaagaagctgcgctgtgcacctttttgttaaataaagaaatgtatctaaagttgcgtagtgatgtgctattacctcttacgcaatataatagatacttagctctttataa			n.a.	0
case6_trim	tttctattggttctttagtaattacctaaagagacgtgtagtctttaatggtgtttcctttagtacttttgaagaagctgcgctgtgcacctttttgttaaataaagaaatgtatctaaagttgcgtagtgatgtgctattacctcttacgcaatataatagatacttagctctttataa			n.a.	0
case13_trim	tttctattggttctttagtaattacctaaagagacgtgtagtctttaatggtgtttcctttagtacttttgaagaagctgcgctgtgcacctttttgttaaataaagaaatgtatctaaagttgcgtagtgatgtgctattacctcttacgcaatataatagatacttagctctttataa			n.a.	0
case14_trim	tttctattggttctttagtaattacctaaagagacgtgtagtctttaatggtgtttcctttagtacttttgaagaagctgcgctgtgcacctttttgttaaataaagaaatgtatctaaagttgcgtagtgatgtgctattacctcttacgcaatataatagatacttagctctttataa			n.a.	0
case12_trim	tttctattggttctttagtaattacctaaagagacgtgtagtctttaatggtgtttcctttagtacttttgaagaagctgcgctgtgcacctttttgttaaataaagaaatgtatctaaagttgcgtagtgatgtgctattacctcttacgcaatataatagatacttagctctttataa			n.a.	0
case10_trim	tttctattggttctttagtaattacctaaagagacgtgtagtctttaatggtgtttcctttagtacttttgaagaagctgcgctgtgcacctttttgttaaataaagaaatgtatctaaagttgcgtagtgatgtgctattaccttttacgcaatataatagatacttagctctttataa			n.a.	0
BA.2_trim	tttctattggttctttagtaattacctaaagagacgtgtagtctttaatggtgtttcctttagtacttttgaagaagctgcgctgtgcacctttttgttaaataaagaaatgtatctaaagttgcgtagtgatgtgctattaccttttacgcaatataatagatacttagctctttataa			n.a.	0
case11_trim	tttctattggttctttagtaattacctaaagagacgtgtagtctttaatggtgtttcctttagtacttttgaagaagctgcgctgtgcacctttttgttaaataaagaaatgtatctaaagttgcgtagtgatgtgctattaccttttacgcaatataatagatacttagctctttataa			n.a.	0
	*************************************************************************************************************************************************.**********************************
ORF1ab	K Y K Y F S G A M D T T S Y R E A A C C H L A K A L N D F S N S G S D V L Y Q P P Q T S I T S A V L Q S G F R K M A F P
WIV04	taagtacaagtattttagtggagcaatggatacaactagctacagagaagctgcttgttgtcatctcgcaaaggctctcaatgacttcagtaactcaggttctgatgttctttaccaaccaccacaaacctctatcacctcagctgttttgcagagtggttttagaaaaatggcattccc	9901	10080
WIV04_trim	taagtacaagtattttagtgg--------------------acagagaagctgcttgttgtcatctcgcaaaggctctcaatgacttcagtaactcaggttctgatgttctttaccaaccaccacaaacctctatcacctcagctgttttgcagagtggttttagaaaaatggcattccc			22	20
BA.1.17_trim	taagtacaagtattttagtgg--------------------acagagaagctgcttgttgtcatctcgcaaaggctctcaatgacttcagtaactcaggttctgatgttctttaccaaccaccacaaatctctatcacctcagctgttttgcagagtggttttagaaaaatggcattccc			22	20
BA.5_trim	taagtacaagtattttagtgg--------------------acagagaagctgcttgttgtcatctcgcaaaggctctcaatgacttcagtaactcaggttctgatgttctttaccaaccaccacaaatctctatcacctcagctgttttgcagagtggttttagaaaaatggcattccc			22	20
case1_trim	taagtacaagtattttagtgg--------------------acagagaagctgcttgttgtcatcttgcaaaggctctcaatgacttcagtaactcaggttctgatgttctttaccaaccaccacaaatctctatcacctcagctgttttgcagagtggttttagaaaaatggcattccc			22	20
case2_trim	taagtacaagtattttagtgg--------------------acagagaagctgcttgttgtcatcttgcaaaggctctcaatgacttcagtaactcaggttctgatgttctttaccaaccaccacaaatctctatcacctcagctgttttgcagagtggttttagaaaaatggcattccc			22	20
case8_trim	taagtacaagtattttagtgg--------------------acagagaagctgcttgttgtcatcttgcaaaggctctcaatgacttcagtaactcaggttctgatgttctttaccaaccaccacaaatctctatcacctcagctgttttgcagagtggttttagaaaaatggcattccc			22	20
case9_trim	taagtacaagtattttagtgg--------------------acagagaagctgcttgttgtcatcttgcaaaggctctcaatgacttcagtaactcaggttctgatgttctttaccaaccaccacaaatctctatcacctcagctgttttgcagagtggttttagaaaaatggcattccc			22	20
case5_trim	taagtacaagtattttagtgg--------------------acagagaagctgcttgttgtcatcttgcaaaggctctcaatgacttcagtaactcaggttctgatgttctttaccaaccaccacaaatctctatcacctcagctgttttgcagagtggttttagaaaaatggcattccc			22	20
case4_trim	taagtacaagtattttagtgg--------------------acagagaagctgcttgttgtcatcttgcaaaggctctcaatgacttcagtaactcaggttctgatgttctttaccaaccaccacaaatctctatcacctcagctgttttgcagagtggttttagaaaaatggcattccc			22	20
case7_trim	taagtacaagtattttagtgg--------------------acagagaagctgcttgttgtcatcttgcaaaggctctcaatgacttcagtaactcaggttctgatgttctttaccaaccaccacaaatctctatcacctcagctgttttgcagagtggttttagaaaaatggcattccc			22	20
case3_trim	taagtacaagtattttagtgg--------------------acagagaagctgcttgttgtcatcttgcaaaggctctcaatgacttcagtaactcaggttctgatgttctttaccaaccaccacaaatctctatcacctcagctgttttgcagagtggttttagaaaaatggcattccc			22	20
case6_trim	taagtacaagtattttagtgg--------------------acagagaagctgcttgttgtcatcttgcaaaggctctcaatgacttcagtaactcaggttctgatgttctttaccaaccaccacaaatctctatcacctcagctgttttgcagagtggttttagaaaaatggcattccc			22	20
case13_trim	taagtacaagtattttagtgg--------------------acagagaagctgcttgttgtcatctcgcaaaggctctcaatgacttcagtaactcaggttctgatgttctttaccaaccaccacaaatctctatcacctcagctgttttgcagagtggttttagaaaaatggcattccc			22	20
case14_trim	taagtacaagtattttagtgg--------------------acagagaagctgcttgttgtcatctcgcaaaggctctcaatgacttcagtaactcaggttctgatgttctttaccaaccaccacaaatctctatcacctcagctgttttgcagagtggttttagaaaaatggcattccc			22	20
case12_trim	taagtacaagtattttagtgg--------------------acagagaagctgcttgttgtcatctcgcaaaggctctcaatgacttcagtaactcaggttctgatgttctttaccaaccaccacaaatctctatcacctcagctgttttgcagagtggttttagaaaaatggcattccc			22	20
case10_trim	taagtacaagtattttagtgg--------------------acagagaagctgcttgttgtcatctcgcaaaggctctcaatgacttcagtaactcaggttctgatgttctttaccaaccaccacaaatctctatcacctcagctgttttgcagagtggttttagaaaaatggcattccc			22	20
BA.2_trim	taagtacaagtattttagtgg--------------------acagagaagctgcttgttgtcatctcgcaaaggctctcaatgacttcagtaactcaggttctgatgttctttaccaaccaccacaaatctctatcacctcagctgttttgcagagtggttttagaaaaatggcattccc			22	20
case11_trim	taagtacaagtattttagtgg--------------------acagagaagctgcttgttgtcatctcgcaaaggctctcaatgacttcagtaactcaggttctgatgttctttaccaaccaccacaaatctctatcacctcagctgttttgcagagtggttttagaaaaatggcattccc			22	20
	********************* *************************.*************************************************************.***************************************************
ORF1ab	S G K V E G C M V Q V T C G T T T L N G L W L D D V V Y C P R H V I C T S E D M L N P N Y E D L L I R K S N H N F L V Q
WIV04	atctggtaaagttgagggttgtatggtacaagtaacttgtggtacaactacacttaacggtctttggcttgatgacgtagtttactgtccaagacatgtgatctgcacctctgaagacatgcttaaccctaattatgaagatttactcattcgtaagtctaatcataatttcttggtaca	10081	10260
WIV04_trim	atctggtaaagttgagggttgtatggtacaagtaacttgtggtacaactacacttaacggtctttggcttgatgacgtagt--------------------tctgcacctctgaagacatgcttaaccctaattatgaagatttactcattcgtaagtctaatcataatttcttggtaca			82	20
BA.1.17_trim	atctggtaaagttgagggttgtatggtacaagtaacttgtggtacaactacacttaacggtctttggcttgatgacgtagt--------------------tctgcacctctgaagacatgcttaaccctaattatgaagatttactcattcgtaagtctaatcataatttcttggtaca			82	20
BA.5_trim	atctggtaaagttgagggttgtatggtacaagtaacttgtggtacaactacacttaacggtctttggcttgatgacgtagt--------------------tctgcacctctgaagatatgcttaaccctaattatgaagatttactcattcgtaagtctaatcataatttcttggtaca			82	20
case1_trim	atctggtaaagttgagggttgtatggtacaagtaacttgtggtacaactacacttaacggtctttggcttgatgacgtagt--------------------tctgcacctctgaagatatgcttaaccctaattatgaagatttactcattcgtaagtctaatcataatttcttggtaca			82	20
case2_trim	atctggtaaagttgagggttgtatggtacaagtaacttgtggtacaactacacttaacggtctttggcttgatgacgtagt--------------------tctgcacctctgaagatatgcttaaccctaattatgaagatttactcattcgtaagtctaatcataatttcttggtaca			82	20
case8_trim	atctggtaaagttgagggttgtatggtacaagtaacttgtggtacaactacacttaacggtctttggcttgatgacgtagt--------------------tctgcacctctgaagatatgcttaaccctaattatgaagatttactcattcgtaagtctaatcataatttcttggtaca			82	20
case9_trim	atctggtaaagttgagggttgtatggtacaagtaacttgtggtacaactacacttaacggtctttggcttgatgacgtagt--------------------tctgcacctctgaagatatgcttaaccctaattatgaagatttactcattcgtaagtctaatcataatttcttggtaca			82	20
case5_trim	atctggtaaagttgagggttgtatggtacaagtaacttgtggtacaactacacttaacggtctttggcttgatgacgtagt--------------------tctgcacctctgaagatatgcttaaccctaattatgaagatttactcattcgtaagtctaatcataatttcttggtaca			82	20
case4_trim	atctggtaaagttgagggttgtatggtacaagtaacttgtggtacaactacacttaacggtctttggcttgatgacgtagt--------------------tctgcacctctgaagatatgcttaaccctaattatgaagatttactcattcgtaagtctaatcataatttcttggtaca			82	20
case7_trim	atctggtaaagttgagggttgtatggtacaagtaacttgtggtacaactacacttaacggtctttggcttgatgacgtagt--------------------tctgcacctctgaagatatgcttaaccctaattatgaagatttactcattcgtaagtctaatcataatttcttggtaca			82	20
case3_trim	atctggtaaagttgagggttgtatggtacaagtaacttgtggtacaactacacttaacggtctttggcttgatgacgtagt--------------------tctgcacctctgaagatatgcttaaccctaattatgaagatttactcattcgtaagtctaatcataatttcttggtaca			82	20
case6_trim	atctggtaaagttgagggttgtatggtacaagtaacttgtggtacaactacacttaacggtctttggcttgatgacgtagt--------------------tctgcacctctgaagatatgcttaaccctaattatgaagatttactcattcgtaagtctaatcataatttcttggtaca			82	20
case13_trim	atctggtaaagttgagggttgtatggtacaagtaacttgtggtacaactacacttaacggtctttggcttgatgacgtagt--------------------tctgcacctctgaagatatgcttaaccctaattatgaagatttactcattcgtaagtctaatcataatttcttggtaca			82	20
case14_trim	atctggtaaagttgagggttgtatggtacaagtaacttgtggtacaactacacttaacggtctttggcttgatgacgtagt--------------------tctgcacctctgaagatatgcttaaccctaattatgaagatttactcattcgtaagtctaatcataatttcttggtaca			82	20
case12_trim	atctggtaaagttgagggttgtatggtacaagtaacttgtggtacaactacacttaacggtctttggcttgatgacgtagt--------------------tctgcacctctgaagatatgcttaaccctaattatgaagatttactcattcgtaagtctaatcataatttcttggtaca			82	20
case10_trim	atctggtaaagttgagggttgtatggtacaagtaacttgtggtacaactacacttaacggtctttggcttgatgacgtagt--------------------tctgcacctctgaagatatgcttaaccctaattatgaagatttactcattcgtaagtctaatcataatttcttggtaca			82	20
BA.2_trim	atctggtaaagttgagggttgtatggtacaagtaacttgtggtacaactacacttaacggtctttggcttgatgacgtagt--------------------tctgcacctctgaagatatgcttaaccctaattatgaagatttactcattcgtaagtctaatcataatttcttggtaca			82	20
case11_trim	atctggtaaagttgagggttgtatggtacaagtaacttgtggtacaactacacttaacggtctttggcttgatgacgtagt--------------------tctgcacctctgaagatatgcttaaccctaattatgaagatttactcattcgtaagtctaatcataatttcttggtaca			82	20
	********************************************************************************* ****************.**************************************************************
ORF1ab	A G N V Q L R V I G H S M Q N C V L K L K V D T A N P K T P K Y K F V R I Q P G Q T F S V L A C Y N G S P S G V Y Q C A
WIV04	ggctggtaatgttcaactcagggttattggacattctatgcaaaattgtgtacttaagcttaaggttgatacagccaatcctaagacacctaagtataagtttgttcgcattcaaccaggacagactttttcagtgttagcttgttacaatggttcaccatctggtgtttaccaatgtgc	10261	10440
WIV04_trim	ggctggtaatgttcaactcagggttattggacattctatgcaaaattgtgtacttaagcttaaggttgatacagccaatcctaagacacctaagtataagtttgttcgcattcaaccaggacagactttttcagtgttagcttgttacaatggttcaccatctggtgttt----------			171	10
BA.1.17_trim	ggctggtaatgttcaactcagggttattggacattctatgcaaaattgtgtacttaagcttaaggttgatacagccaatcctaagacacctaagtataagtttgttcgcattcaaccaggacagactttttcagtgttagcttgttacaatggttcaccatctggtgttt----------			171	10
BA.5_trim	ggctggtaatgttcaactcagggttattggacattctatgcaaaattgtgtacttaagcttaaggttgatacagccaatcctaagacacctaagtataagtttgttcgcattcaaccaggacagactttttcagtgttagcttgttacaatggttcaccatctggtgttt----------			171	10
case1_trim	ggctggtaatgttcaactcagggttattggacattctatgcaaaattgtgtacttaagcttaaggttgatacagccaatcctaagacacctaagtataagtttgttcgcattcaaccaggacagactttttcagtgttagcttgttacaatggttcaccatctggtgttt----------			171	10
case2_trim	ggctggtaatgttcaactcagggttattggacattctatgcaaaattgtgtacttaagcttaaggttgatacagccaatcctaagacacctaagtataagtttgttcgcattcaaccaggacagactttttcagtgttagcttgttacaatggttcaccatctggtgttt----------			171	10
case8_trim	ggctggtaatgttcaactcagggttattggacattctatgcaaaattgtgtacttaagcttaaggttgatacagccaatcctaagacacctaagtataagtttgttcgcattcaaccaggacagactttttcagtgttagcttgttacaatggttcaccatctggtgttt----------			171	10
case9_trim	ggctggtaatgttcaactcagggttattggacattctatgcaaaattgtgtacttaagcttaaggttgatacagccaatcctaagacacctaagtataagtttgttcgcattcaaccaggacagactttttcagtgttagcttgttacaatggttcaccatctggtgttt----------			171	10
case5_trim	ggctggtaatgttcaactcagggttattggacattctatgcaaaattgtgtacttaagcttaaggttgatacagccaatcctaagacacctaagtataagtttgttcgcattcaaccaggacagactttttcagtgttagcttgttacaatggttcaccatctggtgttt----------			171	10
case4_trim	ggctggtaatgttcaactcagggttattggacattctatgcaaaattgtgtacttaagcttaaggttgatacagccaatcctaagacacctaagtataagtttgttcgcattcaaccaggacagactttttcagtgttagcttgttacaatggttcaccatctggtgttt----------			171	10
case7_trim	ggctggtaatgttcaactcagggttattggacattctatgcaaaattgtgtacttaagcttaaggttgatacagccaatcctaagacacctaagtataagtttgttcgcattcaaccaggacagactttttcagtgttagcttgttacaatggttcaccatctggtgttt----------			171	10
case3_trim	ggctggtaatgttcaactcagggttattggacattctatgcaaaattgtgtacttaagcttaaggttgatacagccaatcctaagacacctaagtataagtttgttcgcattcaaccaggacagactttttcagtgttagcttgttacaatggttcaccatctggtgttt----------			171	10
case6_trim	ggctggtaatgttcaactcagggttattggacattctatgcaaaattgtgtacttaagcttaaggttgatacagccaatcctaagacacctaagtataagtttgttcgcattcaaccaggacagactttttcagtgttagcttgttacaatggttcaccatctggtgttt----------			171	10
case13_trim	ggctggtaatgttcaactcagggttattggacattctatgcaaaattgtgtacttaagcttaaggttgatacagccaatcctaagacacctaagtataagtttgttcgcattcaaccaggacagactttttcagtgttagcttgttacaatggttcaccatctggtgttt----------			171	10
case14_trim	ggctggtaatgttcaactcagggttattggacattctatgcaaaattgtgtacttaagcttaaggttgatacagccaatcctaagacacctaagtataagtttgttcgcattcaaccaggacagactttttcagtgttagcttgttacaatggttcaccatctggtgttt----------			171	10
case12_trim	ggctggtaatgttcaactcagggttattggacattctatgcaaaattgtgtacttaagcttaaggttgatacagccaatcctaagacacctaagtataagtttgttcgcattcaaccaggacagactttttcagtgttagcttgttacaatggttcaccatctggtgttt----------			171	10
case10_trim	ggctggtaatgttcaactcagggttattggacattctatgcaaaattgtgtacttaagcttaaggttgatacagccaatcctaagacacctaagtataagtttgttcgcattcaaccaggacagactttttcagtgttagcttgttacaatggttcaccatctggtgttt----------			171	10
BA.2_trim	ggctggtaatgttcaactcagggttattggacattctatgcaaaattgtgtacttaagcttaaggttgatacagccaatcctaagacacctaagtataagtttgttcgcattcaaccaggacagactttttcagtgttagcttgttacaatggttcaccatctggtgttt----------			171	10
case11_trim	ggctggtaatgttcaactcagggttattggacattctatgcaaaattgtgtacttaagcttaaggttgatacagccaatcctaagacacctaagtataagtttgttcgcattcaaccaggacagactttttcagtgttagcttgttacaatggttcaccatctggtgttt----------			171	10
	**************************************************************************************************************************************************************************
ORF1ab	M R P N F T I K G S F L N G S C G S V G F N I D Y D C V S F C Y M H H M E L P T G V H A G T D L E G N F Y G P F V D R Q
WIV04	tatgaggcccaatttcactattaagggttcattccttaatggttcatgtggtagtgttggttttaacatagattatgactgtgtctctttttgttacatgcaccatatggaattaccaactggagttcatgctggcacagacttagaaggtaacttttatggaccttttgttgacaggca	10441	10620
WIV04_trim	-----------------------------------------------------------------acatagattatgactgtgtctctttttgttacatgcaccatatggaattaccaactggagttcatgctggcacagac--------------------------------------			1	103
BA.1.17_trim	-----------------------------------------------------------------acatagattatgactgtgtctctttttgttacatgcaccatatggaattaccaactggagttcatgctggcacagac--------------------------------------			1	103
BA.5_trim	-----------------------------------------------------------------acatagattatgactgtgtctctttttgttacatgcaccatatggaattaccaactggagttcatgctggcacagac--------------------------------------			1	103
case1_trim	-----------------------------------------------------------------acatagattatgactgtgtctctttttgttacatgcaccatatggaattaccaactggagttcatgctggcacagac--------------------------------------			1	103
case2_trim	-----------------------------------------------------------------acatagattatgactgtgtctctttttgttacatgcaccatatggaattaccaactggagttcatgctggcacagac--------------------------------------			1	103
case8_trim	-----------------------------------------------------------------acatagattatgactgtgtctctttttgttacatgcaccatatggaattaccaactggagttcatgctggcacagac--------------------------------------			1	103
case9_trim	-----------------------------------------------------------------acatagattatgactgtgtctctttttgttacatgcaccatatggaattaccaactggagttcatgctggcacagac--------------------------------------			1	103
case5_trim	-----------------------------------------------------------------acatagattatgactgtgtctctttttgttacatgcaccatatggaattaccaactggagttcatgctggcacagac--------------------------------------			1	103
case4_trim	-----------------------------------------------------------------acatagattatgactgtgtctctttttgttacatgcaccatatggaattaccaactggagttcatgctggcacagac--------------------------------------			1	103
case7_trim	-----------------------------------------------------------------acatagattatgactgtgtctctttttgttacatgcaccatatggaattaccaactggagttcatgctggcacagac--------------------------------------			1	103
case3_trim	-----------------------------------------------------------------acatagattatgactgtgtctctttttgttacatgcaccatatggaattaccaactggagttcatgctggcacagac--------------------------------------			1	103
case6_trim	-----------------------------------------------------------------acatagattatgactgtgtctctttttgttacatgcaccatatggaattaccaactggagttcatgctggcacagac--------------------------------------			1	103
case13_trim	-----------------------------------------------------------------acatagattatgactgtgtctctttttgttacatgcaccatatggaattaccaactggagttcatgctggcacagac--------------------------------------			1	103
case14_trim	-----------------------------------------------------------------acatagattatgactgtgtctctttttgttacatgcaccatatggaattaccaactggagttcatgctggcacagac--------------------------------------			1	103
case12_trim	-----------------------------------------------------------------acatagattatgactgtgtctctttttgttacatgcaccatatggaattaccaactggagttcatgctggcacagac--------------------------------------			1	103
case10_trim	-----------------------------------------------------------------acatagattatgactgtgtctctttttgttacatgcaccatatggaattaccaactggagttcatgctggcacagac--------------------------------------			1	103
BA.2_trim	-----------------------------------------------------------------acatagattatgactgtgtctctttttgttacatgcaccatatggaattaccaactggagttcatgctggcacagac--------------------------------------			1	103
case11_trim	-----------------------------------------------------------------acatagattatgactgtgtctctttttgttacatgcaccatatggaattaccaactggagttcatgctggcacagac--------------------------------------			1	103
	*****************************************************************************
ORF1ab	T A Q A A G T D T T I T V N V L A W L Y A A V I N G D R W F L N R F T T T L N D F N L V A M K Y N Y E P L T Q D H V D I
WIV04	aacagcacaagcagctggtacggacacaactattacagttaatgttttagcttggttgtacgctgctgttataaatggagacaggtggtttctcaatcgatttaccacaactcttaatgactttaaccttgtggctatgaagtacaattatgaacctctaacacaagaccatgttgacat	10621	10800
WIV04_trim	-------------------------------------------------------------------------------------tggtttctcaatcgatttaccacaactcttaatgactttaaccttgtggctatgaagtacaattatgaacctctaacacaagaccatgttgacat			1	85
BA.1.17_trim	-------------------------------------------------------------------------------------tggtttctcaatcgatttaccacaactcttaatgactttaaccttgtggctatgaagtacaattatgaacctctaacacaagaccatgttgacat			1	85
BA.5_trim	-------------------------------------------------------------------------------------tggtttctcaatcgatttaccacaactcttaatgactttaaccttgtggctatgaagtacaattatgaacctctaacacaagaccatgttgacat			1	85
case1_trim	-------------------------------------------------------------------------------------tggtttctcaatcgatttaccacaactcttaatgactttaaccttgtggctatgaagtacaattatgaacctctaacacaagaccatgttgacat			1	85
case2_trim	-------------------------------------------------------------------------------------tggtttctcaatcgatttaccacaactcttaatgactttaaccttgtggctatgaagtacaattatgaacctctaacacaagaccatgttgacat			1	85
case8_trim	-------------------------------------------------------------------------------------tggtttctcaatcgatttaccacaactcttaatgactttaaccttgtggctatgaagtacaattatgaacctctaacacaagaccatgttgacat			1	85
case9_trim	-------------------------------------------------------------------------------------tggtttctcaatcgatttaccacaactcttaatgactttaaccttgtggctatgaagtacaattatgaacctctaacacaagaccatgttgacat			1	85
case5_trim	-------------------------------------------------------------------------------------tggtttctcaatcgatttaccacaactcttaatgactttaaccttgtggctatgaagtacaattatgaacctctaacacaagaccatgttgacat			1	85
case4_trim	-------------------------------------------------------------------------------------tggtttctcaatcgatttaccacaactcttaatgactttaaccttgtggctatgaagtacaattatgaacctctaacacaagaccatgttgacat			1	85
case7_trim	-------------------------------------------------------------------------------------tggtttctcaatcgatttaccacaactcttaatgactttaaccttgtggctatgaagtacaattatgaacctctaacacaagaccatgttgacat			1	85
case3_trim	-------------------------------------------------------------------------------------tggtttctcaatcgatttaccacaactcttaatgactttaaccttgtggctatgaagtacaattatgaacctctaacacaagaccatgttgacat			1	85
case6_trim	-------------------------------------------------------------------------------------tggtttctcaatcgatttaccacaactcttaatgactttaaccttgtggctatgaagtacaattatgaacctctaacacaagaccatgttgacat			1	85
case13_trim	-------------------------------------------------------------------------------------tggtttctcaatcgatttaccacaactcttaatgactttaaccttgtggctatgaagtacaattatgaacctctaacacaagaccatgttgacat			1	85
case14_trim	-------------------------------------------------------------------------------------tggtttctcaatcgatttaccacaactcttaatgactttaaccttgtggctatgaagtacaattatgaacctctaacacaagaccatgttgacat			1	85
case12_trim	-------------------------------------------------------------------------------------tggtttctcaatcgatttaccacaactcttaatgactttaaccttgtggctatgaagtacaattatgaacctctaacacaagaccatgttgacat			1	85
case10_trim	-------------------------------------------------------------------------------------tggtttctcaatcgatttaccacaactcttaatgactttaaccttgtggctatgaagtacaattatgaacctctaacacaagaccatgttgacat			1	85
BA.2_trim	-------------------------------------------------------------------------------------tggtttctcaatcgatttaccacaactcttaatgactttaaccttgtggctatgaagtacaattatgaacctctaacacaagaccatgttgacat			1	85
case11_trim	-------------------------------------------------------------------------------------tggtttctcaatcgatttaccacaactcttaatgactttaaccttgtggctatgaagtacaattatgaacctctaacacaagaccatgttgacat			1	85
	.**********************************************************************************************
ORF1ab	L G P L S A Q T G I A V L D M C A S L K E L L Q N G M N G R T I L G S A L L E D E F T P F D V V R Q C S G V T F Q S A V
WIV04	actaggacctctttctgctcaaactggaattgccgttttagatatgtgtgcttcattaaaagaattactgcaaaatggtatgaatggacgtaccatattgggtagtgctttattagaagatgaatttacaccttttgatgttgttagacaatgctcaggtgttactttccaaagtgcagt	10801	10980
WIV04_trim	actaggacctctttctgctcaaactggaattgccgttttagatatgtgtgcttcattaaaagaattactgcaaaatggtatgaatggacgtaccatattgggtagtgctttattagaagatgaatttacaccttttgatgttgttagac-------------------------------			150	31
BA.1.17_trim	actaggacctctttctgctcaaactggaattgccgttttagatatgtgtgcttcattaaaagaattactgcaaaatggtatgaatggacgtaccatattgggtagtgctttattagaagatgaatttacaccttttgatgttgttagac-------------------------------			150	31
BA.5_trim	actaggacctctttctgctcaaactggaattgccgttttagatatgtgtgcttcattaaaagaattactgcaaaatggtatgaatggacgtaccatattgggtagtgctttattagaagatgaatttacaccttttgatgttgttagac-------------------------------			150	31
case1_trim	actaggacctctttctgctcaaactggaattgccgttttagatatgtgtgcttcattaaaagaattactgcaaaatggtatgaatggacgtaccatattgggtagtgctttattagaagatgaatttacaccttttgatgttgttagac-------------------------------			150	31
case2_trim	actaggacctctttctgctcaaactggaattgccgttttagatatgtgtgcttcattaaaagaattactgcaaaatggtatgaatggacgtaccatattgggtagtgctttattagaagatgaatttacaccttttgatgttgttagac-------------------------------			150	31
case8_trim	actaggacctctttctgctcaaactggaattgccgttttagatatgtgtgcttcattaaaagaattactgcaaaatggtatgaatggacgtaccatattgggtagtgctttattagaagatgaatttacaccttttgatgttgttagac-------------------------------			150	31
case9_trim	actaggacctctttctgctcaaactggaattgccgttttagatatgtgtgcttcattaaaagaattactgcaaaatggtatgaatggacgtaccatattgggtagtgctttattagaagatgaatttacaccttttgatgttgttagac-------------------------------			150	31
case5_trim	actaggacctctttctgctcaaactggaattgccgttttagatatgtgtgcttcattaaaagaattactgcaaaatggtatgaatggacgtaccatattgggtagtgctttattagaagatgaatttacaccttttgatgttgttagac-------------------------------			150	31
case4_trim	actaggacctctttctgctcaaactggaattgccgttttagatatgtgtgcttcattaaaagaattactgcaaaatggtatgaatggacgtaccatattgggtagtgctttattagaagatgaatttacaccttttgatgttgttagac-------------------------------			150	31
case7_trim	actaggacctctttctgctcaaactggaattgccgttttagatatgtgtgcttcattaaaagaattactgcaaaatggtatgaatggacgtaccatattgggtagtgctttattagaagatgaatttacaccttttgatgttgttagac-------------------------------			150	31
case3_trim	actaggacctctttctgctcaaactggaattgccgttttagatatgtgtgcttcattaaaagaattactgcaaaatggtatgaatggacgtaccatattgggtagtgctttattagaagatgaatttacaccttttgatgttgttagac-------------------------------			150	31
case6_trim	actaggacctctttctgctcaaactggaattgccgttttagatatgtgtgcttcattaaaagaattactgcaaaatggtatgaatggacgtaccatattgggtagtgctttattagaagatgaatttacaccttttgatgttgttagac-------------------------------			150	31
case13_trim	actaggacctctttctgctcaaactggaattgccgttttagatatgtgtgcttcattaaaagaattactgcaaaatggtatgaatggacgtaccatattgggtagtgctttattagaagatgaatttacaccttttgatgttgttagac-------------------------------			150	31
case14_trim	actaggacctctttctgctcaaactggaattgccgttttagatatgtgtgcttcattaaaagaattactgcaaaatggtatgaatggacgtaccatattgggtagtgctttattagaagatgaatttacaccttttgatgttgttagac-------------------------------			150	31
case12_trim	actaggacctctttctgctcaaactggaattgccgttttagatatgtgtgcttcattaaaagaattactgcaaaatggtatgaatggacgtaccatattgggtagtgctttattagaagatgaatttacaccttttgatgttgttagac-------------------------------			150	31
case10_trim	actaggacctctttctgctcaaactggaattgccgttttagatatgtgtgcttcattaaaagaattactgcaaaatggtatgaatggacgtaccatattgggtagtgctttattagaagatgaatttacaccttttgatgttgttagac-------------------------------			150	31
BA.2_trim	actaggacctctttctgctcaaactggaattgccgttttagatatgtgtgcttcattaaaagaattactgcaaaatggtatgaatggacgtaccatattgggtagtgctttattagaagatgaatttacaccttttgatgttgttagac-------------------------------			150	31
case11_trim	actaggacctctttctgctcaaactggaattgccgttttagatatgtgtgcttcattaaaagaattactgcaaaatggtatgaatggacgtaccatattgggtagtgctttattagaagatgaatttacaccttttgatgttgttagac-------------------------------			150	31
	*****************************************************************************************************************************************************
ORF1ab	K R T I K G T H H W L L L T I L T S L L V L V Q S T Q W S L F F F L Y E N A F L P F A M G I I A M S A F A M M F V K H K
WIV04	gaaaagaacaatcaagggtacacaccactggttgttactcacaattttgacttcacttttagttttagtccagagtactcaatggtctttgttcttttttttgtatgaaaatgcctttttaccttttgctatgggtattattgctatgtctgcttttgcaatgatgtttgtcaaacataa	10981	11160
WIV04_trim	gaaaagaacaatcaagggtacacaccactggttgttactcacaattttgacttcacttttagttttagtccagagtactcaatggtctttgttcttttttttgtatgaaaatgcctttttaccttttgctatgggtattattgctatgtctgcttttgcaatgatgtttgtcaaacataa			n.a.	0
BA.1.17_trim	gaaaagaacaatcaagggtacacaccactggttgttactcacaattttgacttcacttttagttttagtccagagtactcaatggtctttgttcttttttttgtatgaaaatgcctttttaccttttgctatgggtattattgctatgtctgcttttgcaatgatgtttgtcaaacataa			n.a.	0
BA.5_trim	gaaaagaacaatcaagggtacacaccactggttgttactcacaattttgacttcacttttagttttagtccagagtactcaatggtctttgttcttttttttgtatgaaaatgcctttttaccttttgctatgggtattattgctatgtctgcttttgcaatgatgtttgtcaaacataa			n.a.	0
case1_trim	gaaaagaacaatcaagggtacacaccactggttgttactcacaattttgacttcacttttagttttagtccagagtactcaatggtctttgttcttttttttgtatgaaaatgcctttttaccttttgctatgggtattattgctatgtctgcttttgcaatgatgtttgtcaaacataa			n.a.	0
case2_trim	gaaaagaacaatcaagggtacacaccactggttgttactcacaattttgacttcacttttagttttagtccagagtactcaatggtctttgttcttttttttgtatgaaaatgcctttttaccttttgctatgggtattattgctatgtctgcttttgcaatgatgtttgtcaaacataa			n.a.	0
case8_trim	gaaaagaacaatcaagggtacacaccactggttgttactcacaattttgacttcacttttagttttagtccagagtactcaatggtctttgttcttttttttgtatgaaaatgcctttttaccttttgctatgggtattattgctatgtctgcttttgcaatgatgtttgtcaaacataa			n.a.	0
case9_trim	gaaaagaacaatcaagggtacacaccactggttgttactcacaattttgacttcacttttagttttagtccagagtactcaatggtctttgttcttttttttgtatgaaaatgcctttttaccttttgctatgggtattattgctatgtctgcttttgcaatgatgtttgtcaaacataa			n.a.	0
case5_trim	gaaaagaacaatcaagggtacacaccactggttgttactcacaattttgacttcacttttagttttagtccagagtactcaatggtctttgttcttttttttgtatgaaaatgcctttttaccttttgctatgggtattattgctatgtctgcttttgcaatgatgtttgtcaaacataa			n.a.	0
case4_trim	gaaaagaacaatcaagggtacacaccactggttgttactcacaattttgacttcacttttagttttagtccagagtactcaatggtctttgttcttttttttgtatgaaaatgcctttttaccttttgctatgggtattattgctatgtctgcttttgcaatgatgtttgtcaaacataa			n.a.	0
case7_trim	gaaaagaacaatcaagggtacacaccactggttgttactcacaattttgacttcacttttagttttagtccagagtactcaatggtctttgttcttttttttgtatgaaaatgcctttttaccttttgctatgggtattattgctatgtctgcttttgcaatgatgtttgtcaaacataa			n.a.	0
case3_trim	gaaaagaacaatcaagggtacacaccactggttgttactcacaattttgacttcacttttagttttagtccagagtactcaatggtctttgttcttttttttgtatgaaaatgcctttttaccttttgctatgggtattattgctatgtctgcttttgcaatgatgtttgtcaaacataa			n.a.	0
case6_trim	gaaaagaacaatcaagggtacacaccactggttgttactcacaattttgacttcacttttagttttagtccagagtactcaatggtctttgttcttttttttgtatgaaaatgcctttttaccttttgctatgggtattattgctatgtctgcttttgcaatgatgtttgtcaaacataa			n.a.	0
case13_trim	gaaaagaacaatcaagggtacacaccactggttgttactcacaattttgacttcacttttagttttagtccagagtactcaatggtctttgttcttttttttttatgaaaatgcctttttaccttttgctatgggtattattgctatgtctgcttttgcaatgatgtttgtcaaacataa			n.a.	0
case14_trim	gaaaagaacaatcaagggtacacaccactggttgttactcacaattttgacttcacttttagttttagtccagagtactcaatggtctttgttcttttttttttatgaaaatgcctttttaccttttgctatgggtattattgctatgtctgcttttgcaatgatgtttgtcaaacataa			n.a.	0
case12_trim	gaaaagaacaatcaagggtacacaccactggttgttactcacaattttgacttcacttttagttttagtccagagtactcaatggtctttgttcttttttttgtatgaaaatgcctttttaccttttgctatgggtattattgctatgtctgcttttgcaatgatgtttgtcaaacataa			n.a.	0
case10_trim	gaaaagaacaatcaagggtacacaccactggttgttactcacaattttgacttcacttttagttttagtccagagtactcaatggtctttgttcttttttttgtatgaaaatgcctttttaccttttgctatgggtattattgctatgtctgcttttgcaatgatgtttgtcaaacataa			n.a.	0
BA.2_trim	gaaaagaacaatcaagggtacacaccactggttgttactcacaattttgacttcacttttagttttagtccagagtactcaatggtctttgttcttttttttgtatgaaaatgcctttttaccttttgctatgggtattattgctatgtctgcttttgcaatgatgtttgtcaaacataa			n.a.	0
case11_trim	gaaaagaacaatcaagggtacacaccactggttgttactcacaattttgacttcacttttagttttagtccagagtactcaatggtctttgttcttttttttgtatgaaaatgcctttttaccttttgctatgggtattattgctatgtctgcttttgcaatgatgtttgtcaaacataa			n.a.	0
	****************************************************************************************************** *****************************************************************************
ORF1ab	H A F L C L F L L P S L A T V A Y F N M V Y M P A S W V M R I M T W L D M V D T S L S G F K L K D C V M Y A S A V V L L
WIV04	gcatgcatttctctgtttgtttttgttaccttctcttgccactgtagcttattttaatatggtctatatgcctgctagttgggtgatgcgtattatgacatggttggatatggttgatactagtttgtctggttttaagctaaaagactgtgttatgtatgcatcagctgtagtgttact	11161	11340
WIV04_trim	gcatgcatttctc----------------------------------------------------------------------tgatgcgtattatgacatggttggatatggttgatactagtttgtctggttttaagctaaaagactgtgttatgtatgcatcagctgtagtgttact			14	70
BA.1.17_trim	gcatgcatttctc----------------------------------------------------------------------tgatgcgtattatgacatggttggatatggttgatactagtttgtctggttttaagctaaaagactgtgttatgtatgcatcagctgtagtgttact			14	70
BA.5_trim	gcatgcatttctc----------------------------------------------------------------------tgatgcgtattatgacatggttggatatggttgatactagtttgtctggtttgaagctaaaagactgtgttatgtatgcatcagctgtagtgttact			14	70
case1_trim	gcatgcatttctc----------------------------------------------------------------------tgatgcgtattatgacatggttggatatggttgatactagtttgtctggtttgaagctaaaagactgtgttatgtatgcatcagctgtagtgttact			14	70
case2_trim	gcatgcatttctc----------------------------------------------------------------------tgatgcgtattatgacatggttggatatggttgatactagtttgtctggtttgaagctaaaagactgtgttatgtatgcatcagctgtagtgttact			14	70
case8_trim	gcatgcatttctc----------------------------------------------------------------------tgatgcgtattatgacatggttggatatggttgatactagtttgtctggtttgaagctaaaagactgtgttatgtatgcatcagctgtagtgttact			14	70
case9_trim	gcatgcatttctc----------------------------------------------------------------------tgatgcgtattatgacatggttggatatggttgatactagtttgtctggtttgaagctaaaagactgtgttatgtatgcatcagctgtagtgttact			14	70
case5_trim	gcatgcatttctc----------------------------------------------------------------------tgatgcgtattatgacatggttggatatggttgatactagtttgtctggtttgaagctaaaagactgtgttatgtatgcatcagctgtagtgttact			14	70
case4_trim	gcatgcatttctc----------------------------------------------------------------------tgatgcgtattatgacatggttggatatggttgatactagtttgtctggtttgaagctaaaagactgtgttatgtatgcatcagctgtagtgttact			14	70
case7_trim	gcatgcatttctc----------------------------------------------------------------------tgatgcgtattatgacatggttggatatggttgatactagtttgtctggtttgaagctaaaagactgtgttatgtatgcatcagctgtagtgttact			14	70
case3_trim	gcatgcatttctc----------------------------------------------------------------------tgatgcgtattatgacatggttggatatggttgatactagtttgtctggtttgaagctaaaagactgtgttatgtatgcatcagctgtagtgttact			14	70
case6_trim	gcatgcatttctc----------------------------------------------------------------------tgatgcgtattatgacatggttggatatggttgatactagtttgtctggtttgaagctaaaagactgtgttatgtatgcatcagctgtagtgttact			14	70
case13_trim	gcatgcatttctc----------------------------------------------------------------------tgatgcgtattatgacatggttggatatggttgatactagtttgtctggtttgaagctaaaagactgtgttatgtatgcatcagctgtagtgttact			14	70
case14_trim	gcatgcatttctc----------------------------------------------------------------------tgatgcgtattatgacatggttggatatggttgatactagtttgtctggtttgaagctaaaagactgtgttatgtatgcatcagctgtagtgttact			14	70
case12_trim	gcatgcatttctc----------------------------------------------------------------------taatgcgtattatgacatggttggatatggttgatactagtttgtctggtttgaagctaaaagactgtgttatgtatgcatcagctgtagtgttact			14	70
case10_trim	gcatgcatttctc----------------------------------------------------------------------tgatgcgtattatgacatggttggatatggttgatactagtttgtctggtttgaagctaaaagactgtgttatgtatgcatcagctgtagtgttact			14	70
BA.2_trim	gcatgcatttctc----------------------------------------------------------------------tgatgcgtattatgacatggttggatatggttgatactagtttgtctggtttgaagctaaaagactgtgttatgtatgcatcagctgtagtgttact			14	70
case11_trim	gcatgcatttctc----------------------------------------------------------------------tgatgcgtattatgacatggttggatatggttgatactagtttgtctggtttgaagctaaaagactgtgttatgtatgcatcagctgtagtgttact			14	70
	************* *.************************************************** ********************************************
ORF1ab	I L M T A R T V Y D D G A R R V W T L M N V L T L V Y K V Y Y G N A L D Q A I S M W A L I I S V T S N Y S G V V T T V M
WIV04	aatccttatgacagcaagaactgtgtatgatgatggtgctaggagagtgtggacacttatgaatgtcttgacactcgtttataaagtttattatggtaatgctttagatcaagccatttccatgtgggctcttataatctctgttacttctaactactcaggtgtagttacaactgtcat	11341	11520
WIV04_trim	aatccttatgacagcaagaactgtgtatgatgatggtgctaggagagtgtggacacttatgaatgtcttgacactcgtttataaagtttattatggtaatgctttagatcaagccatttccatgtgggctcttataatctctgtta----------------------tacaactgtcat			147	22
BA.1.17_trim	aatccttatgacagcaagaactgtgtatgatgatggtgctaggagagtgtggacacttatgaatgtcttgacactcgtttataaagtttattatggtaatgctttagatcaagccatttccatgtgggctcttataatctctgtta----------------------tacaactgtcat			147	22
BA.5_trim	aatccttatgacagcaagaactgtgtatgatgatggtgctaggagagtgtggacacttatgaatgtcttgacactcgtttataaagtttattatggtaatgctttagatcaagccatttccatgtgggctcttataatctctgtta----------------------tacaactgtcat			147	22
case1_trim	aatccttatgacagcaagaactgtgtatgatgatggtgctaggagagtgtggacacttatgaatgtcttgacactcgtttataaagtttattatggtaatgctttagatcaagccatttccatgtgggctcttataatctctgtta----------------------tacaactgtcat			147	22
case2_trim	aatccttatgacagcaagaactgtgtatgatgatggtgctaggagagtgtggacacttatgaatgtcttgacactcgtttataaagtttattatggtaatgctttagatcaagccatttccatgtgggctcttataatctctgtta----------------------tacaactgtcat			147	22
case8_trim	aatccttatgacagcaagaactgtgtatgatgatggtgctaggagagtgtggacacttatgaatgtcttgacactcgtttataaagtttattatggtaatgctttagatcaagccatttccatgtgggctcttataatctctgtta----------------------tacaactgtcat			147	22
case9_trim	aatccttatgacagcaagaactgtgtatgatgatggtgctaggagagtgtggacacttatgaatgtcttgacactcgtttataaagtttattatggtaatgctttagatcaagccatttccatgtgggctcttataatctctgtta----------------------tacaactgtcat			147	22
case5_trim	aatccttatgacagcaagaactgtgtatgatgatggtgctaggagagtgtggacacttatgaatgtcttgacactcgtttataaagtttattatggtaatgctttagatcaagccatttccatgtgggctcttataatctctgtta----------------------tacaactgtcat			147	22
case4_trim	aatccttatgacagcaagaactgtgtatgatgatggtgctaggagagtgtggacacttatgaatgtcttgacactcgtttataaagtttattatggtaatgctttagatcaagccatttccatgtgggctcttataatctctgtta----------------------tacaactgtcat			147	22
case7_trim	aatccttatgacagcaagaactgtgtatgatgatggtgctaggagagtgtggacacttatgaatgtcttgacactcgtttataaagtttattatggtaatgctttagatcaagccatttccatgtgggctcttataatctctgtta----------------------tacaactgtcat			147	22
case3_trim	aatccttatgacagcaagaactgtgtatgatgatggtgctaggagagtgtggacacttatgaatgtcttgacactcgtttataaagtttattatggtaatgctttagatcaagccatttccatgtgggctcttataatctctgtta----------------------tacaactgtcat			147	22
case6_trim	aatccttatgacagcaagaactgtgtatgatgatggtgctaggagagtgtggacacttatgaatgtcttgacactcgtttataaagtttattatggtaatgctttagatcaagccatttccatgtgggctcttataatctctgtta----------------------tacaactgtcat			147	22
case13_trim	aatccttatgacagcaagaactgtgtatgatgatggtgctaggagagtgtggacacttatgaatgtcttgacactcgtttataaagtttattatggtaatgctttagatcaagccatttccatgtgggctcttataatctctgtta----------------------tacaactgtcat			147	22
case14_trim	aatccttatgacagcaagaactgtgtatgatgatggtgctaggagagtgtggacacttatgaatgtcttgacactcgtttataaagtttattatggtaatgctttagatcaagccatttccatgtgggctcttataatctctgtta----------------------tacaactgtcat			147	22
case12_trim	aatccttatgacagcaagaactgtgtatgatgatggtgctaggagagtgtggacacttatgaatgtcttgacactcgtttataaagtttattatggtaatgctttagatcaagccatttccatgtgggctcttataatctctgtta----------------------tacaactgtcat			147	22
case10_trim	aatccttatgacagcaagaactgtgtatgatgatggtgctaggagagtgtggacacttatgaatgtcttgacactcgtttataaagtttattatggtaatgctttagatcaagccatttccatgtgggctcttataatctctgtta----------------------tacaactgtcat			147	22
BA.2_trim	aatccttatgacagcaagaactgtgtatgatgatggtgctaggagagtgtggacacttatgaatgtcttgacactcgtttataaagtttattatggtaatgctttagatcaagccatttccatgtgggctcttataatctctgtta----------------------tacaactgtcat			147	22
case11_trim	aatccttatgacagcaagaactgtgtatgatgatggtgctaggagagtgtggacacttatgaatgtcttgacactcgtttataaagtttattatggtaatgctttagatcaagccatttccatgtgggctcttataatctctgtta----------------------tacaactgtcat			147	22
	************************************************************************************************************************************************** ************
ORF1ab	F L A R G I V F M C V E Y C P I F F I T G N T L Q C I M L V Y C F L G Y F C T C Y F G L F C L L N R Y F R L T L G V Y D
WIV04	gtttttggccagaggtattgtttttatgtgtgttgagtattgccctattttcttcataactggtaatacacttcagtgtataatgctagtttattgtttcttaggctatttttgtacttgttactttggcctcttttgtttactcaaccgctactttagactgactcttggtgtttatga	11521	11700
WIV04_trim	gtttttggccagaggtattgtttttatgtgtgttgagtattgccctattttcttcataactggtaatacacttcagtgtataatgctagtttattgtttcttaggctatttttgtacttgttactttggcctcttttgtttactcaaccgctactttagactgactcttggtgtttatga			n.a.	0
BA.1.17_trim	gtttttggccagaggtgttgtttttatgtgtgttgagtattgccctattttcttcataactggtaatacacttcagtgtataatgctagtttattgtttcttaggctatttttgtacttgttactttggcctcttttgtttactcaaccgctactttagactgactcttggtgtttatga			n.a.	0
BA.5_trim	gtttttggccagaggtattgtttttatgtgtgttgagtattgccctattttcttcataactggtaatacacttcagtgtataatgctagtttattgtttcttaggctatttttgtacttgttactttggcctcttttgtttactcaaccgctactttagactgactcttggtgtttatga			n.a.	0
case1_trim	gtttttggccagaggtattgtttttatgtgtgttgagtattgccctattttcttcataactggtaatacacttcagtgtataatgctagtttattgtttcttaggctatttttgtacttgttactttggcctcttttgtttactcaaccgctactttagactgactcttggtgtttatga			n.a.	0
case2_trim	gtttttggccagaggtattgtttttatgtgtgttgagtattgccctattttcttcataactggtaatacacttcagtgtataatgctagtttattgtttcttaggctatttttgtacttgttactttggcctcttttgtttactcaaccgctactttagactgactcttggtgtttatga			n.a.	0
case8_trim	gtttttggccagaggtattgtttttatgtgtgttgagtattgccctattttcttcataactggtaatacacttcagtgtataatgctagtttattgtttcttaggctatttttgtacttgttactttggcctcttttgtttactcaaccgctactttagactgactcttggtgtttatga			n.a.	0
case9_trim	gtttttggccagaggtattgtttttatgtgtgttgagtattgccctattttcttcataactggtaatacacttcagtgtataatgctagtttattgtttcttaggctatttttgtacttgttactttggcctcttttgtttactcaaccgctactttagactgactcttggtgtttatga			n.a.	0
case5_trim	gtttttggccagaggtattgtttttatgtgtgttgagtattgccctattttcttcataactggtaatacacttcagtgtataatgctagtttattgtttcttaggctatttttgtacttgttactttggcctcttttgtttactcaaccgctactttagactgactcttggtgtttatga			n.a.	0
case4_trim	gtttttggccagaggtattgtttttatgtgtgttgagtattgccctattttcttcataactggtaatacacttcagtgtataatgctagtttattgtttcttaggctatttttgtacttgttactttggcctcttttgtttactcaaccgctactttagactgactcttggtgtttatga			n.a.	0
case7_trim	gtttttggccagaggtattgtttttatgtgtgttgagtattgccctattttcttcataactggtaatacacttcagtgtataatgctagtttattgtttcttaggctatttttgtacttgttactttggcctcttttgtttactcaaccgctactttagactgactcttggtgtttatga			n.a.	0
case3_trim	gtttttggccagaggtattgtttttatgtgtgttgagtattgccctattttcttcataactggtaatacacttcagtgtataatgctagtttattgtttcttaggctatttttgtacttgttactttggcctcttttgtttactcaaccgctactttagactgactcttggtgtttatga			n.a.	0
case6_trim	gtttttggccagaggtattgtttttatgtgtgttgagtattgccctattttcttcataactggtaatacacttcagtgtataatgctagtttattgtttcttaggctatttttgtacttgttactttggcctcttttgtttactcaaccgctactttagactgactcttggtgtttatga			n.a.	0
case13_trim	gtttttggccagaggtattgtttttatgtgtgttgagtattgccctattttcttcataactggtaatacacttcagtgtataatgctagtttattgtttcttaggctatttttgtacttgttactttggcctcttttgtttactcaaccgctactttagactgactcttggtgtttatga			n.a.	0
case14_trim	gtttttggccagaggtattgtttttatgtgtgttgagtattgccctattttcttcataactggtaatacacttcagtgtataatgctagtttattgtttcttaggctatttttgtacttgttactttggcctcttttgtttactcaaccgctactttagactgactcttggtgtttatga			n.a.	0
case12_trim	gtttttggccagaggtattgtttttatgtgtgttgagtattgccctattttcttcataactggtaatacacttcagtgtataatgctagtttattgtttcttaggctatttttgtacttgttactttggcctcttttgtttactcaaccgctactttagactgactcttggtgtttatga			n.a.	0
case10_trim	gtttttggccagaggtattgtttttatgtgtgttgagtattgccctattttcttcataactggtaatacacttcagtgtataatgctagtttattgtttcttaggctatttttgtacttgttactttggcctcttttgtttactcaaccgctactttagactgactcttggtgtttatga			n.a.	0
BA.2_trim	gtttttggccagaggtattgtttttatgtgtgttgagtattgccctattttcttcataactggtaatacacttcagtgtataatgctagtttattgtttcttaggctatttttgtacttgttactttggcctcttttgtttactcaaccgctactttagactgactcttggtgtttatga			n.a.	0
case11_trim	gtttttggccagaggtattgtttttatgtgtgttgagtattgccctattttcttcataactggtaatacacttcagtgtataatgctagtttattgtttcttaggctatttttgtacttgttactttggcctcttttgtttactcaaccgctattttagactgactcttggtgtttatga			n.a.	0
	****************.****************************************************************************************************************************************.**************************
ORF1ab	Y L V S T Q E F R Y M N S Q G L L P P K N S I D A F K L N I K L L G V G G K P C I K V A T V Q S K M S D V K C T S V V L
WIV04	ttacttagtttctacacaggagtttagatatatgaattcacagggactactcccacccaagaatagcatagatgccttcaaactcaacattaaattgttgggtgttggtggcaaaccttgtatcaaagtagccactgtacagtctaaaatgtcagatgtaaagtgcacatcagtagtctt	11701	11880
WIV04_trim	ttacttagtttctacacaggagtttagatatatgaattca--------------------------catagatgccttcaaactcaacattaaattgttgggtgttggtggcaaaccttgtatcaaagtagccactgtacagtctaaaatgtcagatgtaaagtgcacatcagtagtctt			41	26
BA.1.17_trim	ttacttagtttctacacaggagtttagatatatgaattca--------------------------catagatgccttcaaactcaacattaaattgttgggtgttggtggcaaaccttgtatcaaagtagccactgtacagtctaaaatgtcagatgtaaagtgcacatcagtagtctt			41	26
BA.5_trim	ttacttagtttctacacaggagtttagatatatgaattca--------------------------catagatgccttcaaactcaacattaaattgttgggtgttggtggcaaaccttgtatcaaagtagccactgtacagtctaaaatgtcagatgtaaagtgcacatcagtagtctt			41	26
case1_trim	ttacttagtttctacacaggagtttagatatatgaattca--------------------------catagatgccttcaaactcaacattaaattgttgggtgttggtggcaaaccttgtatcaaagtagccactgtacagtctaaaatgtcagatgtaaagtgcacatcagtagtctt			41	26
case2_trim	ttacttagtttctacacaggagtttagatatatgaattca--------------------------catagatgccttcaaactcaacattaaattgttgggtgttggtggcaaaccttgtatcaaagtagccactgtacagtctaaaatgtcagatgtaaagtgcacatcagtagtctt			41	26
case8_trim	ttacttagtttctacacaggagtttagatatatgaattca--------------------------catagatgccttcaaactcaacattaaattgttgggtgttggtggcaaaccttgtatcaaagtagccactgtacagtctaaaatgtcagatgtaaagtgcacatcagtagtctt			41	26
case9_trim	ttacttagtttctacacaggagtttagatatatgaattca--------------------------catagatgccttcaaactcaacattaaattgttgggtgttggtggcaaaccttgtatcaaagtagccactgtacagtctaaaatgtcagatgtaaagtgcacatcagtagtctt			41	26
case5_trim	ttacttagtttctacacaggagtttagatatatgaattca--------------------------catagatgccttcaaactcaacattaaattgttgggtgttggtggcaaaccttgtatcaaagtagccactgtacagtctaaaatgtcagatgtaaagtgcacatcagtagtctt			41	26
case4_trim	ttacttagtttctacacaggagtttagatatatgaattca--------------------------catagatgccttcaaactcaacattaaattgttgggtgttggtggcaaaccttgtatcaaagtagccactgtacagtctaaaatgtcagatgtaaagtgcacatcagtagtctt			41	26
case7_trim	ttacttagtttctacacaggagtttagatatatgaattca--------------------------catagatgccttcaaactcaacattaaattgttgggtgttggtggcaaaccttgtatcaaagtagccactgtacagtctaaaatgtcagatgtaaagtgcacatcagtagtctt			41	26
case3_trim	ttacttagtttctacacaggagtttagatatatgaattca--------------------------catagatgccttcaaactcaacattaaattgttgggtgttggtggcaaaccttgtatcaaagtagccactgtacagtctaaaatgtcagatgtaaagtgcacatcagtagtctt			41	26
case6_trim	ttacttagtttctacacaggagtttagatatatgaattca--------------------------catagatgccttcaaactcaacattaaattgttgggtgttggtggcaaaccttgtatcaaagtagccactgtacagtctaaaatgtcagatgtaaagtgcacatcagtagtctt			41	26
case13_trim	ttacttagtttctacacaggagtttagatatatgaattca--------------------------catagatgccttcaaactcaacattaaattgttgggtgttggtggcaaaccttgtatcaaagtagccactgtacagtctaaaatgtcagatgtaaagtgcacatcagtagtctt			41	26
case14_trim	ttacttagtttctacacaggagtttagatatatgaattca--------------------------catagatgccttcaaactcaacattaaattgttgggtgttggtggcaaaccttgtatcaaagtagccactgtacagtctaaaatgtcagatgtaaagtgcacatcagtagtctt			41	26
case12_trim	ttacttagtttctacacaggagtttagatatatgaattca--------------------------catagatgccttcaaactcaacattaaattgttgggtgttggtggcaaaccttgtatcaaagtagccactgtacagtctaaaatgtcagatgtaaagtgcacatcagtagtctt			41	26
case10_trim	ttacttagtttctacacaggagtttagatatatgaattca--------------------------cacagatgccttcaaactcaacattaaattgttgggtgttggtggcaaaccttgtatcaaagtagccactgtacagtctaaaatgtcagatgtaaagtgcacatcagtagtctt			41	26
BA.2_trim	ttacttagtttctacacaggagtttagatatatgaattca--------------------------catagatgccttcaaactcaacattaaattgttgggtgttggtggcaaaccttgtatcaaagtagccactgtacagtctaaaatgtcagatgtaaagtgcacatcagtagtctt			41	26
case11_trim	ttacttagtttctacacaggagtttagatatatgaattca--------------------------catagatgccttcaaactcaacattaaattgttgggtgttggtggcaaaccttgtatcaaagtagccactgtacagtctaaaatgtcagatgtaaagtgcacatcagtagtctt			41	26
	**************************************** **.***************************************************************************************************************
ORF1ab	L S V L Q Q L R V E S S S K L W A Q C V Q L H N D I L L A K D T T E A F E K M V S L L S V L L S M Q G A V D I N K L C E
WIV04	actctcagttttgcaacaactcagagtagaatcatcatctaaattgtgggctcaatgtgtccagttacacaatgacattctcttagctaaagatactactgaagcctttgaaaaaatggtttcactactttctgttttgctttccatgcagggtgctgtagacataaacaagctttgtga	11881	12060
WIV04_trim	actctcagttttgcaacaactcagagtagaatcatcatctaaattgtgggctcaatgtgtccagttacacaatgacattctcttagctaaagatactactgaagcctttgaaaaaatggtttcac----------------------------tgctgtagacataaacaagctttgtga			126	28
BA.1.17_trim	actctcagttttgcaacaactcagagtagaatcatcatctaaattgtgggctcaatgtgtccagttacacaatgacattctcttagctaaagatactactgaagcctttgaaaaaatggtttcac----------------------------tgctgtagacataaacaagctttgtga			126	28
BA.5_trim	actctcagttttgcaacaactcagagtagaatcatcatctaaattgtgggctcaatgtgtccagttacacaatgacattctcttagctaaagatactactgaagcctttgaaaaaatggtttcac----------------------------tgctgtagacataaacaagctttgtga			126	28
case1_trim	actctcagttttgcaacaactcagagtagaatcatcatctaaattgtgggctcaatgtgtccagttacacaatgacattctcttagctaaagatactactgaagcctttgaaaaaatggtttcac----------------------------tgctgtagacataaacaagctttgtga			126	28
case2_trim	actctcagttttgcaacaactcagagtagaatcatcatctaaattgtgggctcaatgtgtccagttacacaatgacattctcttagctaaagatactactgaagcctttgaaaaaatggtttcac----------------------------tgctgtagacataaacaagctttgtga			126	28
case8_trim	actctcagttttgcaacaactcagagtagaatcatcatctaaattgtgggctcaatgtgtccagttacacaatgacattctcttagctaaagatactactgaagcctttgaaaaaatggtttcac----------------------------tgctgtagacataaacaagctttgtga			126	28
case9_trim	actctcagttttgcaacaactcagagtagaatcatcatctaaattgtgggctcaatgtgtccagttacacaatgacattctcttagctaaagatactactgaagcctttgaaaaaatggtttcac----------------------------tgctgtagacataaacaagctttgtga			126	28
case5_trim	actctcagttttgcaacaactcagagtagaatcatcatctaaattgtgggctcaatgtgtccagttacacaatgacattctcttagctaaagatactactgaagcctttgaaaaaatggtttcac----------------------------tgctgtagacataaacaagctttgtga			126	28
case4_trim	actctcagttttgcaacaactcagagtagaatcatcatctaaattgtgggctcaatgtgtccagttacacaatgacattctcttagctaaagatactactgaagcctttgaaaaaatggtttcac----------------------------tgctgtagacataaacaagctttgtga			126	28
case7_trim	actctcagttttgcaacaactcagagtagaatcatcatctaaattgtgggctcaatgtgtccagttacacaatgacattctcttagctaaagatactactgaagcctttgaaaaaatggtttcac----------------------------tgctgtagacataaacaagctttgtga			126	28
case3_trim	actctcagttttgcaacaactcagagtagaatcatcatctaaattgtgggctcaatgtgtccagttacacaatgacattctcttagctaaagatactactgaagcctttgaaaaaatggtttcac----------------------------tgctgtagacataaacaagctttgtga			126	28
case6_trim	actctcagttttgcaacaactcagagtagaatcatcatctaaattgtgggctcaatgtgtccagttacacaatgacattctcttagctaaagatactactgaagcctttgaaaaaatggtttcac----------------------------tgctgtagacataaacaagctttgtga			126	28
case13_trim	actctcagttttgcaacaactcagagtagaatcatcatctaaattgtgggctcaatgtgtccagttacacaatgacattctcttagctaaagatactactgaagcctttgaaaaaatggtttcac----------------------------tgctgtagacataaacaagctttgtga			126	28
case14_trim	actctcagttttgcaacaactcagagtagaatcatcatctaaattgtgggctcaatgtgtccagttacacaatgacattctcttagctaaagatactactgaagcctttgaaaaaatggtttcac----------------------------tgctgtagacataaacaagctttgtga			126	28
case12_trim	actctcagttttgcaacaactcagagtagaatcatcatctaaattgtgggctcaatgtgtccagttacacaatgacattctcttagctaaagatactactgaagcctttgaaaaaatggtttcac----------------------------tgctgtagacataaacaagctttgtga			126	28
case10_trim	actctcagttttgcaacaactcagagtagaatcatcatctaaattgtgggctcaatgtgtccagttacacaatgacattctcttagctaaagatactactgaagcctttgaaaaaatggtttcac----------------------------cgctgtagacataaacaagctttgtga			126	28
BA.2_trim	actctcagttttgcaacaactcagagtagaatcatcatctaaattgtgggctcaatgtgtccagttacacaatgacattctcttagctaaagatactactgaagcctttgaaaaaatggtttcac----------------------------tgctgtagacataaacaagctttgtga			126	28
case11_trim	actctcagttttgcaacaactcagagtagaatcatcatctaaattgtgggctcaatgtgtccagttacacaatgacattctcttagctaaagatactactgaagcctttgaaaaaatggtttcac----------------------------tgctgtagacataaacaagctttgtga			126	28
	***************************************************************************************************************************** .**************************
ORF1ab	E M L D N R A T L Q A I A S E F S S L P S Y A A F A T A Q E A Y E Q A V A N G D S E V V L K K L K K S L N V A K S E F D
WIV04	agaaatgctggacaacagggcaaccttacaagctatagcctcagagtttagttcccttccatcatatgcagcttttgctactgctcaagaagcttatgagcaggctgttgctaatggtgattctgaagttgttcttaaaaagttgaagaagtctttgaatgtggctaaatctgaatttga	12061	12240
WIV04_trim	agaaatgctggacaacagggcaaccttacaagctatagcctcagagtttagttcccttccatcatatgcagcttttgctactgctcaagaagcttatgagcaggctgttgctaatggtgattctgaagttgttcttaaaaagttgaagaagtctttgaatgtggctaaatctgaatttga			n.a.	0
BA.1.17_trim	agaaatgctggacaacagggcaaccttacaagctatagcctcagagtttagttcccttccatcatatgcagcttttgctactgctcaagaagcttatgagcaggctgttgctaatggtgattctgaagttgttcttaaaaagttgaagaagtctttgaatgtggctaaatctgaatttga			n.a.	0
BA.5_trim	agaaatgctggacaacagggcaaccttacaagctatagcctcagagtttagttcccttccatcatatgcagcttttgctactgctcaagaagcttatgaacaggctgttgctaatggtgattctgaagttgttcttaaaaagttgaagaagtctttgaatgtggctaaatctgaatttga			n.a.	0
case1_trim	agaaatgctggacaacagggcaaccttacaagctatagcctcagagtttagttcccttccatcatatgcagcttttgctactgctcaagaagcttatgaacaggctgttgctaatggtgattctgaagttgttcttaaaaagttgaagaagtctttgaatgtggctaaatctgaatttga			n.a.	0
case2_trim	agaaatgctggacaacagggcaaccttacaagctatagcctcagagtttagttcccttccatcatatgcagcttttgctactgctcaagaagcttatgaacaggctgttgctaatggtgattctgaagttgttcttaaaaagttgaagaagtctttgaatgtggctaaatctgaatttga			n.a.	0
case8_trim	agaaatgctggacaacagggcaaccttacaagctatagcctcagagtttagttcccttccatcatatgcagcttttgctactgctcaagaagcttatgaacaggctgttgctaatggtgattctgaagttgttcttaaaaagttgaagaagtctttgaatgtggctaaatctgaatttga			n.a.	0
case9_trim	agaaatgctggacaacagggcaaccttacaagctatagcctcagagtttagttcccttccatcatatgcagcttttgctactgctcaagaagcttatgaacaggctgttgctaatggtgattctgaagttgttcttaaaaagttgaagaagtctttgaatgtggctaaatctgaatttga			n.a.	0
case5_trim	agaaatgctggacaacagggcaaccttacaagctatagcctcagagtttagttcccttccatcatatgcagcttttgctactgctcaagaagcttatgaacaggctgttgctaatggtgattctgaagttgttcttaaaaagttgaagaagtctttgaatgtggctaaatctgaatttga			n.a.	0
case4_trim	agaaatgctggacaacagggcaaccttacaagctatagcctcagagtttagttcccttccatcatatgcagcttttgctactgctcaagaagcttatgaacaggctgttgctaatggtgattctgaagttgttcttaaaaagttgaagaagtctttgaatgtggctaaatctgaatttga			n.a.	0
case7_trim	agaaatgctggacaacagggcaaccttacaagctatagcctcagagtttagttcccttccatcatatgcagcttttgctactgctcaagaagcttatgaacaggctgttgctaatggtgattctgaagttgttcttaaaaagttgaagaagtctttgaatgtggctaaatctgaatttga			n.a.	0
case3_trim	agaaatgctggacaacagggcaaccttacaagctatagcctcagagtttagttcccttccatcatatgcagcttttgctactgctcaagaagcttatgaacaggctgttgctaatggtgattctgaagttgttcttaaaaagttgaagaagtctttgaatgtggctaaatctgaatttga			n.a.	0
case6_trim	agaaatgctggacaacagggcaaccttacaagctatagcctcagagtttagttcccttccatcatatgcagcttttgctactgctcaagaagcttatgaacaggctgttgctaatggtgattctgaagttgttcttaaaaagttgaagaagtctttgaatgtggctaaatctgaatttga			n.a.	0
case13_trim	agaaatgctggacaacagggcaaccttacaagctatagcctcagagtttagttcccttccatcatatgcagcttttgctactgctcaagaagcttatgaacaggctgttgctaatggtgattctgaagttgttcttaaaaagttgaagaagtctttgaatgtggctaaatctgaatttga			n.a.	0
case14_trim	agaaatgctggacaacagggcaaccttacaagctatagcctcagagtttagttcccttccatcatatgcagcttttgctactgctcaagaagcttatgaacaggctgttgctaatggtgattctgaagttgttcttaaaaagttgaagaagtctttgaatgtggctaaatctgaatttga			n.a.	0
case12_trim	agaaatgctggacaacagggcaaccttacaagctatagcctcagagtttagttcccttccatcatatgcagcttttgctactgctcaagaagcttatgaacaggctgttgctaatggtgattctgaagttgttcttaaaaagttgaagaagtctttgaatgtggctaaatctgaatttga			n.a.	0
case10_trim	agaaatgctggacaacagggcaaccttacaagctatagcctcagagtttagttcccttccatcatatgcagcttttgctactgctcaagaagcttatgagcaggctgttgctaatggtgattctgaagttgttcttaaaaagttgaagaagtctttgaatgtggctaaatctgaatttga			n.a.	0
BA.2_trim	agaaatgctggacaacagggcaaccttacaagctatagcctcagagtttagttcccttccatcatatgcagcttttgctactgctcaagaagcttatgagcaggctgttgctaatggtgattctgaagttgttcttaaaaagttgaagaagtctttgaatgtggctaaatctgaatttga			n.a.	0
case11_trim	agaaatgctggacaacagggcaaccttacaagctatagcctcagagtttagttcccttccatcatatgcagcttttgctactgctcaagaagcttatgagcaggctgttgctaatggtgattctgaagttgttcttaaaaagttgaagaagtctttgaatgtggctaaatctgaatttga			n.a.	0
	***************************************************************************************************.********************************************************************************
ORF1ab	R D A A M Q R K L E K M A D Q A M T Q M Y K Q A R S E D K R A K V T S A M Q T M L F T M L R K L D N D A L N N I I N N A
WIV04	ccgtgatgcagccatgcaacgtaagttggaaaagatggctgatcaagctatgacccaaatgtataaacaggctagatctgaggacaagagggcaaaagttactagtgctatgcagacaatgcttttcactatgcttagaaagttggataatgatgcactcaacaacattatcaacaatgc	12241	12420
WIV04_trim	ccgtgatgcagccatgcaacg------------------------------gacccaaatgtataaacaggctagatctgaggacaagagggcaaaagttactagtgctatgcagacaatgcttttcactatgcttagaaagttggataatgatgcactcaacaacattatcaacaatgc			22	30
BA.1.17_trim	ccgtgatgcagccatgcaacg------------------------------gacccaaatgtataaacaggctagatctgaggacaagagggcaaaagttactagtgctatgcagacaatgcttttcactatgcttagaaagttggataatgatgcactcaacaacattatcaacaatgc			22	30
BA.5_trim	ccgtgatgcagccatgcaacg------------------------------gacccaaatgtataaacaggctagatctgaggacaagagggcaaaagttactagtgctatgcagacaatgcttttcactatgcttagaaagttggataatgatgcactcaacaacattatcaacaatgc			22	30
case1_trim	ccgtgatgcagccatgcaacg------------------------------gacccaaatgtataaacaggctagatctgaggacaagagggcaaaagttactagtgctatgcagacaatgcttttcactatgcttagaaagttggataatgatgcactcaacaacattatcaacaatgc			22	30
case2_trim	ccgtgatgcagccatgcaacg------------------------------gacccaaatgtataaacaggctagatctgaggacaagagggcaaaagttactagtgctatgcagacaatgcttttcactatgcttagaaagttggataatgatgcactcaacaacattatcaacaatgc			22	30
case8_trim	ccgtgatgcagccatgcaacg------------------------------gacccaaatgtataaacaggctagatctgaggacaagagggcaaaagttactagtgctatgcagacaatgcttttcactatgcttagaaagttggataatgatgcactcaacaacattatcaacaatgc			22	30
case9_trim	ccgtgatgcagccatgcaacg------------------------------gacccaaatgtataaacaggctagatctgaggacaagagggcaaaagttactagtgctatgcagacaatgcttttcactatgcttagaaagttggataatgatgcactcaacaacattatcaacaatgc			22	30
case5_trim	ccgtgatgcagccatgcaacg------------------------------gacccaaatgtataaacaggctagatctgaggacaagagggcaaaagttactagtgctatgcagacaatgcttttcactatgcttagaaagttggataatgatgcactcaacaacattatcaacaatgc			22	30
case4_trim	ccgtgatgcagccatgcaacg------------------------------gacccaaatgtataaacaggctagatctgaggacaagagggcaaaagttactagtgctatgcagacaatgcttttcactatgcttagaaagttggataatgatgcactcaacaacattatcaacaatgc			22	30
case7_trim	ccgtgatgcagccatgcaacg------------------------------gacccaaatgtataaacaggctagatctgaggacaagagggcaaaagttactagtgctatgcagacaatgcttttcactatgcttagaaagttggataatgatgcactcaacaacattatcaacaatgc			22	30
case3_trim	ccgtgatgcagccatgcaacg------------------------------gacccaaatgtataaacaggctagatctgaggacaagagggcaaaagttactagtgctatgcagacaatgcttttcactatgcttagaaagttggataatgatgcactcaacaacattatcaacaatgc			22	30
case6_trim	ccgtgatgcagccatgcaacg------------------------------gacccaaatgtataaacaggctagatctgaggacaagagggcaaaagttactagtgctatgcagacaatgcttttcactatgcttagaaagttggataatgatgcactcaacaacattatcaacaatgc			22	30
case13_trim	ccgtgatgcagccatgcaacg------------------------------gacccaaatgtataaacaggctagatctgaggacaagagggcaaaagttactagtgctatgcagacaatgcttttcactatgcttagaaagttggataatgatgcactcaacaacattatcaacaatgc			22	30
case14_trim	ccgtgatgcagccatgcaacg------------------------------gacccaaatgtataaacaggctagatctgaggacaagagggcaaaagttactagtgctatgcagacaatgcttttcactatgcttagaaagttggataatgatgcactcaacaacattatcaacaatgc			22	30
case12_trim	ccgtgatgcagccatgcaacg------------------------------gacccaaatgtataaacaagctagatctgaggacaagagggcaaaagttactagtgctatgcagacaatgcttttcactatgcttagaaagttggataatgatgcactcaacaacattatcaacaatgc			22	30
case10_trim	ccgtgatgcagccatgcaacg------------------------------gacccaaatgtataaacaggctagatctgaggacaagagggcaaaagttactagtgctatgcagacaatgcttttcactatgcttagaaagttggataatgatgcactcaacaacattatcaacaatgc			22	30
BA.2_trim	ccgtgatgcagccatgcaacg------------------------------gacccaaatgtataaacaggctagatctgaggacaagagggcaaaagttactagtgctatgcagacaatgcttttcactatgcttagaaagttggataatgatgcactcaacaacattatcaacaatgc			22	30
case11_trim	ccgtgatgcagccatgcaacg------------------------------gacccaaatgtataaacaggctagatctgaggacaagagggcaaaagttactagtgctatgcagacaatgcttttcactatgcttagaaagttggataatgatgcactcaacaacattatcaacaatgc			22	30
	********************* ******************.**************************************************************************************************************
ORF1ab	R D G C V P L N I I P L T T A A K L M V V I P D Y N T Y K N T C D G T T F T Y A S A L W E I Q Q V V D A D S K I V Q L S
WIV04	aagagatggttgtgttcccttgaacataatacctcttacaacagcagccaaactaatggttgtcataccagactataacacatataaaaatacgtgtgatggtacaacatttacttatgcatcagcattgtgggaaatccaacaggttgtagatgcagatagtaaaattgttcaacttag	12421	12600
WIV04_trim	aagagatggttgtgttcccttgaacataatacctcttacaacagcagccaaactaatggttgtcataccagactataacacatataaaaatacgtgtgatggt-----------------------attgtgggaaatccaacaggttgtagatgcagatagtaaaattgttcaacttag			104	23
BA.1.17_trim	aagagatggttgtgttcccttgaacataatacctcttacaacagcagccaaactaatggttgtcataccagactataacacatataaaaatacgtgtgatggt-----------------------attgtgggaaatccaacaggttgtagatgcagatagtaaaattgttcaacttag			104	23
BA.5_trim	aagagatggttgtgttcccttgaacataatacctcttacaacagcagccaaactaatggttgtcataccagactataacacatataaaaatacgtgtgatggt-----------------------attgtgggaaatccaacaggttgtagatgcagatagtaaaattgttcaacttag			104	23
case1_trim	aagagatggttgtgttcccttgaacataatacctcttacaacagcagccaaactaatggttgtcataccagactataacacatataaaaatacgtgtgatggt-----------------------attgtgggaaatccaacaggttgtagatgcagatagtaaaattgttcaacttag			104	23
case2_trim	aagagatggttgtgttcccttgaacataatacctcttacaacagcagccaaactaatggttgtcataccagactataacacatataaaaatacgtgtgatggt-----------------------attgtgggaaatccaacaggttgtagatgcagatagtaaaattgttcaacttag			104	23
case8_trim	aagagatggttgtgttcccttgaacataatacctcttacaacagcagccaaactaatggttgtcataccagactataacacatataaaaatacgtgtgatggt-----------------------attgtgggaaatccaacaggttgtagatgcagatagtaaaattgttcaacttag			104	23
case9_trim	aagagatggttgtgttcccttgaacataatacctcttacaacagcagccaaactaatggttgtcataccagactataacacatataaaaatacgtgtgatggt-----------------------attgtgggaaatccaacaggttgtagatgcagatagtaaaattgttcaacttag			104	23
case5_trim	aagagatggttgtgttcccttgaacataatacctcttacaacagcagccaaactaatggttgtcataccagactataacacatataaaaatacgtgtgatggt-----------------------attgtgggaaatccaacaggttgtagatgcagatagtaaaattgttcaacttag			104	23
case4_trim	aagagatggttgtgttcccttgaacataatacctcttacaacagcagccaaactaatggttgtcataccagactataacacatataaaaatacgtgtgatggt-----------------------attgtgggaaatccaacaggttgtagatgcagatagtaaaattgttcaacttag			104	23
case7_trim	aagagatggttgtgttcccttgaacataatacctcttacaacagcagccaaactaatggttgtcataccagactataacacatataaaaatacgtgtgatggt-----------------------attgtgggaaatccaacaggttgtagatgcagatagtaaaattgttcaacttag			104	23
case3_trim	aagagatggttgtgttcccttgaacataatacctcttacaacagcagccaaactaatggttgtcataccagactataacacatataaaaatacgtgtgatggt-----------------------attgtgggaaatccaacaggttgtagatgcagatagtaaaattgttcaacttag			104	23
case6_trim	aagagatggttgtgttcccttgaacataatacctcttacaacagcagccaaactaatggttgtcataccagactataacacatataaaaatacgtgtgatggt-----------------------attgtgggaaatccaacaggttgtagatgcagatagtaaaattgttcaacttag			104	23
case13_trim	aagagatggttgtgttcccttgaacataatacctcttacaacagcagccaaactaatggttgtcataccagactataacacatataaaaatacgtgtgatggt-----------------------attgtgggaaatccaacaggttgtagatgcagatagtaaaattgttcaacttag			104	23
case14_trim	aagagatggttgtgttcccttgaacataatacctcttacaacagcagccaaactaatggttgtcataccagactataacacatataaaaatacgtgtgatggt-----------------------attgtgggaaatccaacaggttgtagatgcagatagtaaaattgttcaacttag			104	23
case12_trim	aagagatggttgtgttcccttgaacataatacctcttacaacagcagccaaactaatggttgtcataccagactataacacatataaaaatacgtgtgatggt-----------------------attgtgggaaatccaacaggttgtagatgcagatagtaaaattgttcaacttag			104	23
case10_trim	aagagatggttgtgttcccttgaacataatacctcttacaacagcagccaaactaatggttgtcataccagactataacacatataaaaatacgtgtgatggt-----------------------attgtgggaaatccaacaggttgtagatgcagatagtagaattgttcaacttag			104	23
BA.2_trim	aagagatggttgtgttcccttgaacataatacctcttacaacagcagccaaactaatggttgtcataccagactataacacatataaaaatacgtgtgatggt-----------------------attgtgggaaatccaacaggttgtagatgcagatagtaaaattgttcaacttag			104	23
case11_trim	aagagatggttgtgttcccttgaacataatacctcttacaacagcagccaaactaatggttgtcataccagactataacacatataaaaatacgtgtgatggt-----------------------attgtgggaaatccaacaggttgtagatgcagatagtaaaattgttcaacttag			104	23
	******************************************************************************************************* *************************************.***************
ORF1ab	E I S M D N S P N L A W P L I V T A L R A N S A V K L Q N N E L S P V A L R Q M S C A A G T T Q T A C T D D N A L A Y Y
WIV04	tgaaattagtatggacaattcacctaatttagcatggcctcttattgtaacagctttaagggccaattctgctgtcaaattacagaataatgagcttagtcctgttgcactacgacagatgtcttgtgctgccggtactacacaaactgcttgcactgatgacaatgcgttagcttacta	12601	12780
WIV04_trim	tgaaattagtatggacaattcacctaatttagcatggcctcttattgtaacagctttaagggccaattctgctgtcaaattacagaataatgagcttagtcctgttgcactacgacagatgtcttgtgctgccggtactacacaaactgcttgcactgatgacaatgcgttagcttacta			n.a.	0
BA.1.17_trim	tgaaattagtatggacaattcacctaatttagcatggcctcttattgtaacagctttaagggccaattctgctgtcaaattacagaataatgagcttagtcctgttgcactacgacagatgtcttgtgctgccggtactacacaaactgcttgcactgatgacaatgcgttagcttacta			n.a.	0
BA.5_trim	tgaaattagtatggacaattcacctaatttagcatggcctcttattgtaacagctttaagggccaattctgctgtcaaattacagaataatgagcttagtcctgttgcactacgacagatgtcttgtgctgccggtactacacaaactgcttgcactgatgacaatgcgttagcttacta			n.a.	0
case1_trim	tgaaattagtatggacaattcacctaatttagcatggcctcttattgtaacagctttaagggccaattctgctgtcaaattacagaataatgagcttagtcctgttgcactacgacagatgtcttgtgctgccggtactacacaaactgcttgcactgatgacaatgcgttagcttacta			n.a.	0
case2_trim	tgaaattagtatggacaattcacctaatttagcatggcctcttattgtaacagctttaagggccaattctgctgtcaaattacagaataatgagcttagtcctgttgcactacgacagatgtcttgtgctgccggtactacacaaactgcttgcactgatgacaatgcgttagcttacta			n.a.	0
case8_trim	tgaaattagtatggacaattcacctaatttagcatggcctcttattgtaacagctttaagggccaattctgctgtcaaattacagaataatgagcttagtcctgttgcactacgacagatgtcttgtgctgccggtactacacaaactgcttgcactgatgacaatgcgttagcttacta			n.a.	0
case9_trim	tgaaattagtatggacaattcacctaatttagcatggcctcttattgtaacagctttaagggccaattctgctgtcaaattacagaataatgagcttagtcctgttgcactacgacagatgtcttgtgctgccggtactacacaaactgcttgcactgatgacaatgcgttagcttacta			n.a.	0
case5_trim	tgaaattagtatggacaattcacctaatttagcatggcctcttattgtaacagctttaagggccaattctgctgtcaaattacagaataatgagcttagtcctgttgcactacgacagatgtcttgtgctgccggtactacacaaactgcttgcactgatgacaatgcgttagcttacta			n.a.	0
case4_trim	tgaaattagtatggacaattcacctaatttagcatggcctcttattgtaacagctttaagggccaattctgctgtcaaattacagaataatgagcttagtcctgttgcactacgacagatgtcttgtgctgccggtactacacaaactgcttgcactgatgacaatgcgttagcttacta			n.a.	0
case7_trim	tgaaattagtatggacaattcacctaatttagcatggcctcttattgtaacagctttaagggccaattctgctgtcaaattacagaataatgagcttagtcctgttgcactacgacagatgtcttgtgctgccggtactacacaaactgcttgcactgatgacaatgcgttagcttacta			n.a.	0
case3_trim	tgaaattagtatggacaattcacctaatttagcatggcctcttattgtaacagctttaagggccaattctgctgtcaaattacagaataatgagcttagtcctgttgcactacgacagatgtcttgtgctgccggtactacacaaactgcttgcactgatgacaatgcgttagcttacta			n.a.	0
case6_trim	tgaaattagtatggacaattcacctaatttagcatggcctcttattgtaacagctttaagggccaattctgctgtcaaattacagaataatgagcttagtcctgttgcactacgacagatgtcttgtgctgccggtactacacaaactgcttgcactgatgacaatgcgttagcttacta			n.a.	0
case13_trim	tgaaattagtatggacaattcacctaatttagcatggcctcttattgtaacagctttaagggccaattctgctgtcaaattacagaataatgagcttagtcctgttgcactacgacagatgtcttgtgctgccggtactacacaaactgcttgcactgatgacaatgcgttagcttacta			n.a.	0
case14_trim	tgaaattagtatggacaattcacctaatttagcatggcctcttattgtaacagctttaagggccaattctgctgtcaaattacagaataatgagcttagtcctgttgcactacgacagatgtcttgtgctgccggtactacacaaactgcttgcactgatgacaatgcgttagcttacta			n.a.	0
case12_trim	tgaaattagtatggacaattcacctaatttagcatggcctcttattgtaacagctttaagggccaattctgctgtcaaattacagaataatgagcttagtcctgttgcactacgacagatgtcttgtgctgccggtactacacaaactgcttgcactgatgacaatgcgttagcttacta			n.a.	0
case10_trim	tgaaattagtatggacaattcacctaatttagcatggcctcttattgtaacagctttaagggccaattctgctgtcaaattacagaataatgagcttagtcctgttgcactacgacagatgtcttgtgctgccggtactacacaaactgcttgcactgatgacaatgcgttagcttacta			n.a.	0
BA.2_trim	tgaaattagtatggacaattcacctaatttagcatggcctcttattgtaacagctttaagggccaattctgctgtcaaattacagaataatgagcttagtcctgttgcactacgacagatgtcttgtgctgccggtactacacaaactgcttgcactgatgacaatgcgttagcttacta			n.a.	0
case11_trim	tgaaattagtatggacaattcacctaatttagcatggcctcttattgtaacagctttaagggccaattctgctgtcaaattacagaataatgagcttagtcctgttgcactacgacagatgtcttgtgctgccggtactacacaaactgcttgcactgatgacaatgcgttagcttacta			n.a.	0
	************************************************************************************************************************************************************************************
ORF1ab	N T T K G G R F V L A L L S D L Q D L K W A R F P K S D G T G T I Y T E L E P P C R F V T D T P K G P K V K Y L Y F I K
WIV04	caacacaacaaagggaggtaggtttgtacttgcactgttatccgatttacaggatttgaaatgggctagattccctaagagtgatggaactggtactatctatacagaactggaaccaccttgtaggtttgttacagacacacctaaaggtcctaaagtgaagtatttatactttattaa	12781	12960
WIV04_trim	caacacaacaaag-----------------------gttatccgatttacaggatttgaaatgggctagattccctaagagtgatggaactggtactatctatacagaactggaaccaccttgtaggtttgttacagacacacctaaaggtcctaaagtgaagtatttatactttattaa			14	23
BA.1.17_trim	caacacaacaaag-----------------------gttatccgatttacaggatttgaaatgggctagattccctaagagtgatggaactggtactatctatacagaactggaaccaccttgtaggtttgttacagacacacctaaaggtcctaaagtgaagtatttatactttattaa			14	23
BA.5_trim	caacacaacaaag-----------------------gttatccgatttacaggatttgaaatgggctagattccctaagagtgatggaactggtactatttatacagaactggaaccaccttgtaggtttgttacagacacacctaaaggtcctaaagtgaagtatttatactttattaa			14	23
case1_trim	caacacaacaaag-----------------------gttatccgatttacaggatttgaaatgggctagattccctaagagtgatggaactggtactatttatacagaactggaaccaccttgtaggtttgttacagacacacctaaaggtcctaaagtgaagtatttatactttattaa			14	23
case2_trim	caacacaacaaag-----------------------gttatccgatttacaggatttgaaatgggctagattccctaagagtgatggaactggtactatttatacagaactggaaccaccttgtaggtttgttacagacacacctaaaggtcctaaagtgaagtatttatactttattaa			14	23
case8_trim	caacacaacaaag-----------------------gttatccgatttacaggatttgaaatgggctagattccctaagagtgatggaactggtactatttatacagaactggaaccaccttgtaggtttgttacagacacacctaaaggtcctaaagtgaagtatttatactttattaa			14	23
case9_trim	caacacaacaaag-----------------------gttatccgatttacaggatttgaaatgggctagattccctaagagtgatggaactggtactatttatacagaactggaaccaccttgtaggtttgttacagacacacctaaaggtcctaaagtgaagtatttatactttattaa			14	23
case5_trim	caacacaacaaag-----------------------gttatccgatttacaggatttgaaatgggctagattccctaagagtgatggaactggtactatttatacagaactggaaccaccttgtaggtttgttacagacacacctaaaggtcctaaagtgaagtatttatactttattaa			14	23
case4_trim	caacacaacaaag-----------------------gttatccgatttacaggatttgaaatgggctagattccctaagagtgatggaactggtactatttatacagaactggaaccaccttgtaggtttgttacagacacacctaaaggtcctaaagtgaagtatttatactttattaa			14	23
case7_trim	caacacaacaaag-----------------------gttatccgatttacaggatttgaaatgggctagattccctaagagtgatggaactggtactatttatacagaactggaaccaccttgtaggtttgttacagacacacctaaaggtcctaaagtgaagtatttatactttattaa			14	23
case3_trim	caacacaacaaag-----------------------gttatccgatttacaggatttgaaatgggctagattccctaagagtgatggaactggtactatttatacagaactggaaccaccttgtaggtttgttacagacacacctaaaggtcctaaagtgaagtatttatactttattaa			14	23
case6_trim	caacacaacaaag-----------------------gttatccgatttacaggatttgaaatgggctagattccctaagagtgatggaactggtactatttatacagaactggaaccaccttgtaggtttgttacagacacacctaaaggtcctaaagtgaagtatttatactttattaa			14	23
case13_trim	caacacaacaaag-----------------------gttatccgatttacaggatttgaaatgggctagattccctaagagtgatggaactggtactatttatacagaactggaaccaccttgtaggtttgttacagacacacctaaaggtcctaaagtgaagtatttatactttattaa			14	23
case14_trim	caacacaacaaag-----------------------gttatccgatttacaggatttgaaatgggctagattccctaagagtgatggaactggtactatttatacagaactggaaccaccttgtaggtttgttacagacacacctaaaggtcctaaagtgaagtatttatactttattaa			14	23
case12_trim	caacacaacaaag-----------------------gttatccgatttacaggatttgaaatgggctagattccctaagagtgatggaactggtactatttatacagaactggaaccaccttgtaggtttgttacagacacacctaaaggtcctaaagtgaagtatttatactttattaa			14	23
case10_trim	caacacaacaaag-----------------------gttatccgatttacaggatttgaaatgggctagattccctaagagtgatggaactggtactatttatacagaactggaaccaccttgtaggtttgttacagacacacctaaaggtcctaaagtgaagtatttatactttattaa			14	23
BA.2_trim	caacacaacaaag-----------------------gttatccgatttacaggatttgaaatgggctagattccctaagagtgatggaactggtactatttatacagaactggaaccaccttgtaggtttgttacagacacacctaaaggtcctaaagtgaagtatttatactttattaa			14	23
case11_trim	caacacaacaaag-----------------------gttatccgatttacaggatttgaaatgggctagattccctaagagtgatggaactggtactatttatacagaactggaaccaccttgtaggtttgttacagacacacctaaaggtcctaaagtgaagtatttatactttattaa			14	23
	************* ***************************************************************.********************************************************************************
ORF1ab	G L N N L N R G M V L G S L A A T V R L Q A G N A T E V P A N S T V L S F C A F A V D A A K A Y K D Y L A S G G Q P I T
WIV04	aggattaaacaacctaaatagaggtatggtacttggtagtttagctgccacagtacgtctacaagctggtaatgcaacagaagtgcctgccaattcaactgtattatctttctgtgcttttgctgtagatgctgctaaagcttacaaagattatctagctagtgggggacaaccaatcac	12961	13140
WIV04_trim	aggattaaacaacctaaatagaggtatggtacttggtagtttagctgccacagtacgtctacaagctggtaatgcaacagaagtgcctgccaattcaactgtat-------------------------tgctgctaaagcttacaaagattatctagctagtgggggacaaccaatcac			105	25
BA.1.17_trim	aggattaaacaacctaaatagaggtatggtacttggtagtttagctgccacagtacgtctacaagctggtaatgcaacagaagtgcctgccaattcaactgtat-------------------------tgctgctaaagcttacaaagattatctagctagtgggggacaaccaatcac			105	25
BA.5_trim	aggattaaacaacctaaatagaggtatggtacttggtagtttagctgccacagtacgtctacaagctggtaatgcaacagaagtgcctgccaattcaactgtat-------------------------tgctgctaaagcttacaaagattatctagctagtgggggacaaccaatcac			105	25
case1_trim	aggattaaacaacctaaatagaggtatggtacttggtagtttagctgccacagtacgtctacaagctggtaatgcaacagaagtgcctgccaattcaactgtat-------------------------tgctgctaaagcttacaaagattatctagctagtgggggacaaccaatcac			105	25
case2_trim	aggattaaacaacctaaatagaggtatggtacttggtagtttagctgccacagtacgtctacaagctggtaatgcaacagaagtgcctgccaattcaactgtat-------------------------tgctgctaaagcttacaaagattatctagctagtgggggacaaccaatcac			105	25
case8_trim	aggattaaacaacctaaatagaggtatggtacttggtagtttagctgccacagtacgtctacaagctggtaatgcaacagaagtgcctgccaattcaactgtat-------------------------tgctgctaaagcttacaaagattatctagctagtgggggacaaccaatcac			105	25
case9_trim	aggattaaacaacctaaatagaggtatggtacttggtagtttagctgccacagtacgtctacaagctggtaatgcaacagaagtgcctgccaattcaactgtat-------------------------tgctgctaaagcttacaaagattatctagctagtgggggacaaccaatcac			105	25
case5_trim	aggattaaacaacctaaatagaggtatggtacttggtagtttagctgccacagtacgtctacaagctggtaatgcaacagaagtgcctgccaattcaactgtat-------------------------tgctgctaaagcttacaaagattatctagctagtgggggacaaccaatcac			105	25
case4_trim	aggattaaacaacctaaatagaggtatggtacttggtagtttagctgccacagtacgtctacaagctggtaatgcaacagaagtgcctgccaattcaactgtat-------------------------tgctgctaaagcttacaaagattatctagctagtgggggacaaccaatcac			105	25
case7_trim	aggattaaacaacctaaatagaggtatggtacttggtagtttagctgccacagtacgtctacaagctggtaatgcaacagaagtgcctgccaattcaactgtat-------------------------tgctgctaaagcttacaaagattatctagctagtgggggacaaccaatcac			105	25
case3_trim	aggattaaacaacctaaatagaggtatggtacttggtagtttagctgccacagtacgtctacaagctggtaatgcaacagaagtgcctgccaattcaactgtat-------------------------tgctgctaaagcttacaaagattatctagctagtgggggacaaccaatcac			105	25
case6_trim	aggattaaacaacctaaatagaggtatggtacttggtagtttagctgccacagtacgtctacaagctggtaatgcaacagaagtgcctgccaattcaactgtat-------------------------tgctgctaaagcttacaaagattatctagctagtgggggacaaccaatcac			105	25
case13_trim	aggattaaacaacctaaatagaggtatggtacttggtagtttagctgccacagtacgtctacaagctggtaatgcaacagaagtgcctgccaattcaactgtat-------------------------tgctgctaaagcttacaaagattatctagctagtgggggacaaccaatcac			105	25
case14_trim	aggattaaacaacctaaatagaggtatggtacttggtagtttagctgccacagtacgtctacaagctggtaatgcaacagaagtgcctgccaattcaactgtat-------------------------tgctgctaaagcttacaaagattatctagctagtgggggacaaccaatcac			105	25
case12_trim	aggattaaacaacctaaatagaggtatggtacttggtagtttagctgccacagtacgtctacaagctggtaatgcaacagaagtgcctgccaattcaactgtat-------------------------tgctgctaaagcttacaaagattatctagctagtgggggacaaccaatcac			105	25
case10_trim	aggattaaacaacctaaatagaggtatggtacttggtagtttagctgccacagtacgtctacaagctggtaatgcaacagaagtgcctgccaattcaactgtat-------------------------tgctgctaaagcttacaaagattatctagctagtgggggacaaccaatcac			105	25
BA.2_trim	aggattaaacaacctaaatagaggtatggtacttggtagtttagctgccacagtacgtctacaagctggtaatgcaacagaagtgcctgccaattcaactgtat-------------------------tgctgctaaagcttacaaagattatctagctagtgggggacaaccaatcac			105	25
case11_trim	aggattaaacaacctaaatagaggtatggtacttggtagtttagctgccacagtacgtctacaagctggtaatgcaacagaagtgcctgccaattcaactgtat-------------------------tgctgctaaagcttacaaagattatctagctagtgggggacaaccaatcac			105	25
	******************************************************************************************************** **************************************************
ORF1ab	N C V K M L C T H T G T G Q A I T V T P E A N M D Q E S F G G A S C C L Y C R C H I D H P N P K G F C D L K G K Y V Q I
WIV04	taattgtgttaagatgttgtgtacacacactggtactggtcaggcaataacagttacaccggaagccaatatggatcaagaatcctttggtggtgcatcgtgttgtctgtactgccgttgccacatagatcatccaaatcctaaaggattttgtgacttaaaaggtaagtatgtacaaat	13141	13320
WIV04_trim	taattgtgttaagatgttgtgtacacacactggtactggtcaggcaataacagttacaccggaagccaatatggatcaagaatcctttggtggtgcatcgtgttgtctgtactgccg------------------------------------------------------------aat			118	60
BA.1.17_trim	taattgtgttaagatgttgtgtacacacactggtactggtcaggcaataacagtcacaccggaagccaatatggatcaagaatcctttggtggtgcatcgtgttgtctgtactgccg------------------------------------------------------------aat			118	60
BA.5_trim	taattgtgttaagatgttgtgtacacacactggtactggtcaggcaataacagttacaccggaagccaatatggatcaagaatcctttggtggtgcatcgtgttgtctgtactgccg------------------------------------------------------------aat			118	60
case1_trim	taattgtgttaagatgttgtgtacacacactggtactggtcaggcaataacagttacaccggaagccaatatggatcaagaatcctttggtggtgcatcgtgttgtctgtactgccg------------------------------------------------------------aat			118	60
case2_trim	taattgtgttaagatgttgtgtacacacactggtactggtcaggcaataacagttacaccggaagccaatatggatcaagaatcctttggtggtgcatcgtgttgtctgtactgccg------------------------------------------------------------aat			118	60
case8_trim	taattgtgttaagatgttgtgtacacacactggtactggtcaggcaataacagttacaccggaagccaatatggatcaagaatcctttggtggtgcatcgtgttgtctgtactgccg------------------------------------------------------------aat			118	60
case9_trim	taattgtgttaagatgttgtgtacacacactggtactggtcaggcaataacagttacaccggaagccaatatggatcaagaatcctttggtggtgcatcgtgttgtctgtactgccg------------------------------------------------------------aat			118	60
case5_trim	taattgtgttaagatgttgtgtacacacactggtactggtcaggcaataacagttacaccggaagccaatatggatcaagaatcctttggtggtgcatcgtgttgtctgtactgccg------------------------------------------------------------aat			118	60
case4_trim	taattgtgttaagatgttgtgtacacacactggtactggtcaggcaataacagttacaccggaagccaatatggatcaagaatcctttggtggtgcatcgtgttgtctgtactgccg------------------------------------------------------------aat			118	60
case7_trim	taattgtgttaagatgttgtgtacacacactggtactggtcaggcaataacagttacaccggaagccaatatggatcaagaatcctttggtggtgcatcgtgttgtctgtactgccg------------------------------------------------------------aat			118	60
case3_trim	taattgtgttaagatgttgtgtacacacactggtactggtcaggcaataacagttacaccggaagccaatatggatcaagaatcctttggtggtgcatcgtgttgtctgtactgccg------------------------------------------------------------aat			118	60
case6_trim	taattgtgttaagatgttgtgtacacacactggtactggtcaggcaataacagttacaccggaagccaatatggatcaagaatcctttggtggtgcatcgtgttgtctgtactgccg------------------------------------------------------------aat			118	60
case13_trim	taattgtgttaagatgttgtgtacacacactggtactggtcaggcaataacagttacaccggaagccaatatggatcaagaatcctttggtggtgcatcgtgttgtctgtactgccg------------------------------------------------------------aat			118	60
case14_trim	taattgtgttaagatgttgtgtacacacactggtactggtcaggcaataacagttacaccggaagccaatatggatcaagaatcctttggtggtgcatcgtgttgtctgtactgccg------------------------------------------------------------aat			118	60
case12_trim	taattgtgttaagatgttgtgtacacacactggtactggtcaggcaataacagttacaccggaagccaatatggatcaagaatcctttggtggtgcatcgtgttgtctgtactgccg------------------------------------------------------------aat			118	60
case10_trim	taattgtgttaagatgttgtgtacacacactggtactggtcaggcaataacagttacaccggaagccaatatggatcaagaatcctttggtggtgcatcgtgttgtctgtactgccg------------------------------------------------------------aat			118	60
BA.2_trim	taattgtgttaagatgttgtgtacacacactggtactggtcaggcaataacagttacaccggaagccaatatggatcaagaatcctttggtggtgcatcgtgttgtctgtactgccg------------------------------------------------------------aat			118	60
case11_trim	taattgtgttaagatgttgtgtacacacactggtactggtcaggcaataacagttacaccggaagccaatatggatcaagaatcctttggtggtgcatcgtgttgtctgtactgccg------------------------------------------------------------aat			118	60
	******************************************************.************************************************************** ***
ORF1ab	P T T C A N D P V G F T L K N T V C T V C G M W K G Y G C S C D Q L R E P M L Q S A D A Q S F L N R V C G V S A A R L T
WIV04	acctacaacttgtgctaatgaccctgtgggttttacacttaaaaacacagtctgtaccgtctgcggtatgtggaaaggttatggctgtagttgtgatcaactccgcgaacccatgcttcagtcagctgatgcacaatcgtttttaaacgggtttgcggtgtaagtgcagcccgtcttaca	13321	13500
Location ..13468	acctacaacttgtgctaatgaccctgtgggttttacacttaaaaacacagtctgtaccgtctgcggtatgtggaaaggttatggctgtagttgtgatcaactccgcgaacccatgcttcagtcagctgatgcacaatcgtttttaaac
Location 13468..	cgggtttgcggtgtaagtgcagcccgtcttaca
WIV04_trim	acctacaacttgtgc-----------tgggttttacacttaaaaacacagtctgtaccgtctgcggtatgtggaaaggttatggctgtagttgtgatcaactccgcgaacccatgcttcagtcagctgatgcacaatcgtttttaaacgggtttgcggtgtaagtgcagcccgtcttaca			16	11
BA.1.17_trim	acctacaacttgtgc-----------tgggttttacacttaaaaacacagtctgtaccgtctgcggtatgtggaaaggttatggctgtagttgtgatcaactccgcgaacccatgcttcagtcagctgatgcacaatcgtttttaaacgggtttgcggtgtaagtgcagcccgtcttaca			16	11
BA.5_trim	acctacaacttgtgc-----------tgggttttacacttaaaaacacagtctgtaccgtctgcggtatgtggaaaggttatggctgtagttgtgatcaactccgcgaacccatgcttcagtcagctgatgcacaatcgtttttaaacgggtttgcggtgtaagtgcagcccgtcttaca			16	11
case1_trim	acctacaacttgtgc-----------tgggttttacacttaaaaacacagtctgtaccgtctgcggtatgtggaaaggttatggctgtagttgtgatcaactccgcgaacccatgcttcagtcagctgatgcacaatcgtttttaaacgggtttgcggtgtaagtgcagcccgtcttaca			16	11
case2_trim	acctacaacttgtgc-----------tgggttttacacttaaaaacacagtctgtaccgtctgcggtatgtggaaaggttatggctgtagttgtgatcaactccgcgaacccatgcttcagtcagctgatgcacaatcgtttttaaacgggtttgcggtgtaagtgcagcccgtcttaca			16	11
case8_trim	acctacaacttgtgc-----------tgggttttacacttaaaaacacagtctgtaccgtctgcggtatgtggaaaggttatggctgtagttgtgatcaactccgcgaacccatgcttcagtcagctgatgcacaatcgtttttaaacgggtttgcggtgtaagtgcagcccgtcttaca			16	11
case9_trim	acctacaacttgtgc-----------tgggttttacacttaaaaacacagtctgtaccgtctgcggtatgtggaaaggttatggctgtagttgtgatcaactccgcgaacccatgcttcagtcagctgatgcacaatcgtttttaaacgggtttgcggtgtaagtgcagcccgtcttaca			16	11
case5_trim	acctacaacttgtgc-----------tgggttttacacttaaaaacacagtctgtaccgtctgcggtatgtggaaaggttatggctgtagttgtgatcaactccgcgaacccatgcttcagtcagctgatgcacaatcgtttttaaacgggtttgcggtgtaagtgcagcccgtcttaca			16	11
case4_trim	acctacaacttgtgc-----------tgggttttacacttaaaaacacagtctgtaccgtctgcggtatgtggaaaggttatggctgtagttgtgatcaactccgcgaacccatgcttcagtcagctgatgcacaatcgtttttaaacgggtttgcggtgtaagtgcagcccgtcttaca			16	11
case7_trim	acctacaacttgtgc-----------tgggttttacacttaaaaacacagtctgtaccgtctgcggtatgtggaaaggttatggctgtagttgtgatcaactccgcgaacccatgcttcagtcagctgatgcacaatcgtttttaaacgggtttgcggtgtaagtgcagcccgtcttaca			16	11
case3_trim	acctacaacttgtgc-----------tgggttttacacttaaaaacacagtctgtaccgtctgcggtatgtggaaaggttatggctgtagttgtgatcaactccgcgaacccatgcttcagtcagctgatgcacaatcgtttttaaacgggtttgcggtgtaagtgcagcccgtcttaca			16	11
case6_trim	acctacaacttgtgc-----------tgggttttacacttaaaaacacagtctgtaccgtctgcggtatgtggaaaggttatggctgtagttgtgatcaactccgcgaacccatgcttcagtcagctgatgcacaatcgtttttaaacgggtttgcggtgtaagtgcagcccgtcttaca			16	11
case13_trim	acctacaacttgtgc-----------tgggttttacacttaaaaacacagtctgtaccgtctgcggtatgtggaaaggttatggctgtagttgtgatcaactccgcgaacccatgcttcagtcagctgatgcacaatcgtttttaaacgggtttgcggtgtaagtgcagcccgtcttaca			16	11
case14_trim	acctacaacttgtgc-----------tgggttttacacttaaaaacacagtctgtaccgtctgcggtatgtggaaaggttatggctgtagttgtgatcaactccgcgaacccatgcttcagtcagctgatgcacaatcgtttttaaacgggtttgcggtgtaagtgcagcccgtcttaca			16	11
case12_trim	acctacaacttgtgc-----------tgggttttacacttaaaaacacagtctgtaccgtctgcggtatgtggaaaggttatggctgtagttgtgatcaactccgcgaacccatgcttcagtcagctgatgcacaatcgtttttaaacgggtttgcggtgtaagtgcagcccgtcttaca			16	11
case10_trim	acctacaacttgtgc-----------tgggttttacacttaaaaacacagtctgtaccgtctgcggtatgtggaaaggttatggctgtagttgtgatcaactccgcgaacccatgcttcagtcagctgatgcacaatcgtttttaaacgggtttgcggtgtaagtgcagcccgtcttaca			16	11
BA.2_trim	acctacaacttgtgc-----------tgggttttacacttaaaaacacagtctgtaccgtctgcggtatgtggaaaggttatggctgtagttgtgatcaactccgcgaacccatgcttcagtcagctgatgcacaatcgtttttaaacgggtttgcggtgtaagtgcagcccgtcttaca			16	11
case11_trim	acctacaacttgtgc-----------tgggttttacacttaaaaacacagtctgtaccgtctgcggtatgtggaaaggttatggctgtagttgtgatcaactccgcgaacccatgcttcagtcagctgatgcacaatcgtttttaaacgggtttgcggtgtaagtgcagcccgtcttaca			16	11
	*************** **********************************************************************************************************************************************************
ORF1ab	P C G T G T S T D V V Y R A F D I Y N D K V A G F A K F L K T N C C R F Q E K D E D D N L I D S Y F V V K R H T F S N Y
WIV04	ccgtgcggcacaggcactagtactgatgtcgtatacagggcttttgacatctacaatgataaagtagctggttttgctaaattcctaaaaactaattgttgtcgcttccaagaaaaggacgaagatgacaatttaattgattcttactttgtagttaagagacacactttctctaactac	13501	13680
WIV04_trim	ccgtgcggcacaggcactagtactgatgtcgtatacagggcttttgacatctacaatgataaagtagctggttttgctaaattcctaaaaactaattgttgtcgcttccaagaaaaggacgaagatgacaatttaattgattcttactttgtagttaagagacacactttctctaactac			n.a.	0
BA.1.17_trim	ccgtgcggcacaggcactagtactgatgtcgtatacagggcttttgacatctacaatgataaagtagctggttttgctaaattcctaaaaactaattgttgtcgcttccaagaaaaggacgaagatgacaatttaattgattcttactttgtagttaagagacacactttctctaactac			n.a.	0
BA.5_trim	ccgtgcggcacaggcactagtactgatgtcgtatacagggcttttgacatctacaatgataaagtagctggttttgctaaattcctaaaaactaattgttgtcgcttccaagaaaaggacgaagatgacaatttaattgattcttactttgtagttaagagacacactttctctaactac			n.a.	0
case1_trim	ccgtgcggcacaggcactagtactgatgtcgtatacagggcttttgacatctacaatgataaagtagctggttttgctaaattcctaaaaactaattgttgtcgcttccaagaaaaggacgaagatgacaatttaattgattcttactttgtagttaagagacacactttctctaactac			n.a.	0
case2_trim	ccgtgcggcacaggcactagtactgatgtcgtatacagggcttttgacatctacaatgataaagtagctggttttgctaaattcctaaaaactaattgttgtcgcttccaagaaaaggacgaagatgacaatttaattgattcttactttgtagttaagagacacactttctctaactac			n.a.	0
case8_trim	ccgtgcggcacaggcactagtactgatgtcgtatacagggcttttgacatctacaatgataaagtagctggttttgctaaattcctaaaaactaattgttgtcgcttccaagaaaaggacgaagatgacaatttaattgattcttactttgtagttaagagacacactttctctaactac			n.a.	0
case9_trim	ccgtgcggcacaggcactagtactgatgtcgtatacagggcttttgacatctacaatgataaagtagctggttttgctaaattcctaaaaactaattgttgtcgcttccaagaaaaggacgaagatgacaatttaattgattcttactttgtagttaagagacacactttctctaactac			n.a.	0
case5_trim	ccgtgcggcacaggcactagtactgatgtcgtatacagggcttttgacatctacaatgataaagtagctggttttgctaaattcctaaaaactaattgttgtcgcttccaagaaaaggacgaagatgacaatttaattgattcttactttgtagttaagagacacactttctctaactac			n.a.	0
case4_trim	ccgtgcggcacaggcactagtactgatgtcgtatacagggcttttgacatctacaatgataaagtagctggttttgctaaattcctaaaaactaattgttgtcgcttccaagaaaaggacgaagatgacaatttaattgattcttactttgtagttaagagacacactttctctaactac			n.a.	0
case7_trim	ccgtgcggcacaggcactagtactgatgtcgtatacagggcttttgacatctacaatgataaagtagctggttttgctaaattcctaaaaactaattgttgtcgcttccaagaaaaggacgaagatgacaatttaattgattcttactttgtagttaagagacacactttctctaactac			n.a.	0
case3_trim	ccgtgcggcacaggcactagtactgatgtcgtatacagggcttttgacatctacaatgataaagtagctggttttgctaaattcctaaaaactaattgttgtcgcttccaagaaaaggacgaagatgacaatttaattgattcttactttgtagttaagagacacactttctctaactac			n.a.	0
case6_trim	ccgtgcggcacaggcactagtactgatgtcgtatacagggcttttgacatctacaatgataaagtagctggttttgctaaattcctaaaaactaattgttgtcgcttccaagaaaaggacgaagatgacaatttaattgattcttactttgtagttaagagacacactttctctaactac			n.a.	0
case13_trim	ccgtgcggcacaggcactagtactgatgtcgtatacagggcttttgacatctacaatgataaagtagctggttttgctaaattcctaaaaactaattgttgtcgcttccaagaaaaggacgaagatgacaatttaattgattcttactttgtagttaagagacacactttctctaactac			n.a.	0
case14_trim	ccgtgcggcacaggcactagtactgatgtcgtatacagggcttttgacatctacaatgataaagtagctggttttgctaaattcctaaaaactaattgttgtcgcttccaagaaaaggacgaagatgacaatttaattgattcttactttgtagttaagagacacactttctctaactac			n.a.	0
case12_trim	ccgtgcggcacaggcactagtactgatgtcgtatacagggcttttgacatctacaatgataaagtagctggttttgctaaattcctaaaaactaattgttgtcgcttccaagaaaaggacgaagatgacaatttaattgattcttactttgtagttaagagacacactttctctaactac			n.a.	0
case10_trim	ccgtgcggcacaggcactagtactgatgtcgtatacagggcttttgacatctacaatgataaagtagctggttttgctaaattcctaaaaactaattgttgtcgcttccaagaaaaggacgaagatgacaatttaattgattcttactttgtagttaagagacacactttctctaactac			n.a.	0
BA.2_trim	ccgtgcggcacaggcactagtactgatgtcgtatacagggcttttgacatctacaatgataaagtagctggttttgctaaattcctaaaaactaattgttgtcgcttccaagaaaaggacgaagatgacaatttaattgattcttactttgtagttaagagacacactttctctaactac			n.a.	0
case11_trim	ccgtgcggcacaggcactagtactgatgtcgtatacagggcttttgacatctacaatgataaagtagctggttttgctaaattcctaaaaactaattgttgtcgcttccaagaaaaggacgaagatgacaatttaattgattcttactttgtagttaagagacacactttctctaactac			n.a.	0
	************************************************************************************************************************************************************************************
ORF1ab	Q H E E T I Y N L L K D C P A V A K H D F F K F R I D G D M V P H I S R Q R L T K Y T M A D L V Y A L R H F D E G N C D
WIV04	caacatgaagaaacaatttataatttacttaaggattgtccagctgttgctaaacatgacttctttaagtttagaatagacggtgacatggtaccacatatatcacgtcaacgtcttactaaatacacaatggcagacctcgtctatgctttaaggcattttgatgaaggtaattgtgac	13681	13860
WIV04_trim	caacatgaagaaacaatttataatttacttaaggattgtc----------------tgacttctttaagtttagaatagacggtgacatggtaccacatatatcacgtcaacgtcttactaaatacacaatggcagacctcgtctatgctttaaggcattttgatgaaggtaattgtgac			41	16
BA.1.17_trim	caacatgaagaaacaatttataatttacttaaggattgtc----------------tgacttctttaagtttagaatagacggtgacatggtaccacatatatcacgtcaacgtcttactaaatacacaatggcagacctcgtctatgctttaaggcattttgatgaaggtaattgtgac			41	16
BA.5_trim	caacatgaagaaacaatttataatttacttaaggattgtc----------------tgacttctttaagtttagaatagacggtgacatggtaccacatatatcacgtcaacgtcttactaaatacacaatggcagacctcgtctatgctttaaggcattttgatgaaggtaattgtgac			41	16
case1_trim	caacatgaagaaacaatttataatttacttaaggattgtc----------------tgacttctttaagtttagaatagacggtgacatggtaccacatatatcacgtcaacgtcttactaaatacacaatggcagacctcgtctatgctttaaggcattttgatgaaggtaattgtgac			41	16
case2_trim	caacatgaagaaacaatttataatttacttaaggattgtc----------------tgacttctttaagtttagaatagacggtgacatggtaccacatatatcacgtcaacgtcttactaaatacacaatggcagacctcgtctatgctttaaggcattttgatgaaggtaattgtgac			41	16
case8_trim	caacatgaagaaacaatttataatttacttaaggattgtc----------------tgacttctttaagtttagaatagacggtgacatggtaccacatatatcacgtcaacgtcttactaaatacacaatggcagacctcgtctatgctttaaggcattttgatgaaggtaattgtgac			41	16
case9_trim	caacatgaagaaacaatttataatttacttaaggattgtc----------------tgacttctttaagtttagaatagacggtgacatggtaccacatatatcacgtcaacgtcttactaaatacacaatggcagacctcgtctatgctttaaggcattttgatgaaggtaattgtgac			41	16
case5_trim	caacatgaagaaacaatttataatttacttaaggattgtc----------------tgacttctttaagtttagaatagacggtgacatggtaccacatatatcacgtcaacgtcttactaaatacacaatggcagacctcgtctatgctttaaggcattttgatgaaggtaattgtgac			41	16
case4_trim	caacatgaagaaacaatttataatttacttaaggattgtc----------------tgacttctttaagtttagaatagacggtgacatggtaccacatatatcacgtcaacgtcttactaaatacacaatggcagacctcgtctatgctttaaggcattttgatgaaggtaattgtgac			41	16
case7_trim	caacatgaagaaacaatttataatttacttaaggattgtc----------------tgacttctttaagtttagaatagacggtgacatggtaccacatatatcacgtcaacgtcttactaaatacacaatggcagacctcgtctatgctttaaggcattttgatgaaggtaattgtgac			41	16
case3_trim	caacatgaagaaacaatttataatttacttaaggattgtc----------------tgacttctttaagtttagaatagacggtgacatggtaccacatatatcacgtcaacgtcttactaaatacacaatggcagacctcgtctatgctttaaggcattttgatgaaggtaattgtgac			41	16
case6_trim	caacatgaagaaacaatttataatttacttaaggattgtc----------------tgacttctttaagtttagaatagacggtgacatggtaccacatatatcacgtcaacgtcttactaaatacacaatggcagacctcgtctatgctttaaggcattttgatgaaggtaattgtgac			41	16
case13_trim	caacatgaagaaacaatttataatttacttaaggattgtc----------------tgacttctttaagtttagaatagacggtgacatggtaccacatatatcacgtcaacgtcttactaaatacacaatggcagacctcgtctatgctttaaggcattttgatgaaggtaattgtgac			41	16
case14_trim	caacatgaagaaacaatttataatttacttaaggattgtc----------------tgacttctttaagtttagaatagacggtgacatggtaccacatatatcacgtcaacgtcttactaaatacacaatggcagacctcgtctatgctttaaggcattttgatgaaggtaattgtgac			41	16
case12_trim	caacatgaagaaacaatttataatttacttaaggattgtc----------------tgacttctttaagtttagaatagacggtgacatggtaccacatatatcacgtcaacgtcttactaaatacacaatggcagacctcgtctatgctttaaggcattttgatgaaggtaattgtgac			41	16
case10_trim	caacatgaagaaacaatttataatttacttaaggattgtc----------------tgacttctttaagtttagaatagacggtgacatggtaccacatatatcacgtcaacgtcttactaaatacacaatggcagacctcgtctatgctttaaggcattttgatgaaggtaattgtgac			41	16
BA.2_trim	caacatgaagaaacaatttataatttacttaaggattgtc----------------tgacttctttaagtttagaatagacggtgacatggtaccacatatatcacgtcaacgtcttactaaatacacaatggcagacctcgtctatgctttaaggcattttgatgaaggtaattgtgac			41	16
case11_trim	caacatgaagaaacaatttataatttacttaaggattgtc----------------tgacttctttaagtttagaatagacggtgacatggtaccacatatatcacgtcaacgtcttactaaatacacaatggcagacctcgtctatgctttaaggcattttgatgaaggtaattgtgac			41	16
	**************************************** ****************************************************************************************************************************
ORF1ab	T L K E I L V T Y N C C D D D Y F N K K D W Y D F V E N P D I L R V Y A N L G E R V R Q A L L K T V Q F C D A M R N A G
WIV04	acattaaaagaaatacttgtcacatacaattgttgtgatgatgattatttcaataaaaaggactggtatgattttgtagaaaacccagatatattacgcgtatacgccaacttaggtgaacgtgtacgccaagctttgttaaaaacagtacaattctgtgatgccatgcgaaatgctggt	13861	14040
WIV04_trim	acattaaaagaaatacttgtcacatacaattgttgtgatgatgattatttcaataaaaaggactggtatgattttgtagaaaacccagatatattacgcgtatacgccaacttag--------gtacgccaagctttgttaaaaacagtacaattctgtgatgccatgcgaaatgctggt			116	8
BA.1.17_trim	acattaaaagaaatacttgtcacatacaattgttgtgatgatgattatttcaataaaaaggactggtatgattttgtagaaaacccagatatattacgcgtatacgccaacttag--------gtacgccaagctttgttaaaaacagtacaattctgtgatgccatgcgaaatgctggt			116	8
BA.5_trim	acattaaaagaaatacttgtcacatacaattgttgtgatgatgattatttcaataaaaaggactggtatgattttgtagaaaacccagatatattacgcgtatacgccaacttag--------gtacgccaagctttgttaaaaacagtacaattctgtgatgccatgcgaaatgctggt			116	8
case1_trim	acattaaaagaaatacttgtcacatacaattgttgtgatgatgattatttcaataaaaaggactggtatgattttgtagaaaacccagatatattacgcgtatacgccaacttag--------gtacgccaagctttgttaaaaacagtacaattctgtgatgccatgcgaaatgctggt			116	8
case2_trim	acattaaaagaaatacttgtcacatacaattgttgtgatgatgattatttcaataaaaaggactggtatgattttgtagaaaacccagatatattacgcgtatacgccaacttag--------gtacgccaagctttgttaaaaacagtacaattctgtgatgccatgcgaaatgctggt			116	8
case8_trim	acattaaaagaaatacttgtcacatacaattgttgtgatgatgattatttcaataaaaaggactggtatgattttgtagaaaacccagatatattacgcgtatacgccaacttag--------gtacgccaagctttgttaaaaacagtacaattctgtgatgccatgcgaaatgctggt			116	8
case9_trim	acattaaaagaaatacttgtcacatacaattgttgtgatgatgattatttcaataaaaaggactggtatgattttgtagaaaacccagatatattacgcgtatacgccaacttag--------gtacgccaagctttgttaaaaacagtacaattctgtgatgccatgcgaaatgctggt			116	8
case5_trim	acattaaaagaaatacttgtcacatacaattgttgtgatgatgattatttcaataaaaaggactggtatgattttgtagaaaacccagatatattacgcgtatacgccaacttag--------gtacgccaagctttgttaaaaacagtacaattctgtgatgccatgcgaaatgctggt			116	8
case4_trim	acattaaaagaaatacttgtcacatacaattgttgtgatgatgattatttcaataaaaaggactggtatgattttgtagaaaacccagatatattacgcgtatacgccaacttag--------gtacgccaagctttgttaaaaacagtacaattctgtgatgccatgcgaaatgctggt			116	8
case7_trim	acattaaaagaaatacttgtcacatacaattgttgtgatgatgattatttcaataaaaaggactggtatgattttgtagaaaacccagatatattacgcgtatacgccaacttag--------gtacgccaagctttgttaaaaacagtacaattctgtgatgccatgcgaaatgctggt			116	8
case3_trim	acattaaaagaaatacttgtcacatacaattgttgtgatgatgattatttcaataaaaaggactggtatgattttgtagaaaacccagatatattacgcgtatacgccaacttag--------gtacgccaagctttgttaaaaacagtacaattctgtgatgccatgcgaaatgctggt			116	8
case6_trim	acattaaaagaaatacttgtcacatacaattgttgtgatgatgattatttcaataaaaaggactggtatgattttgtagaaaacccagatatattacgcgtatacgccaacttag--------gtacgccaagctttgttaaaaacagtacaattctgtgatgccatgcgaaatgctggt			116	8
case13_trim	acattaaaagaaatacttgtcacatacaattgttgtgatgatgattatttcaataaaaaggactggtatgattttgtagaaaacccagatatattacgcgtatacgccaacttag--------gtacgccaagctttgttaaaaacagtacaattctgtgatgccatgcgaaatgctggt			116	8
case14_trim	acattaaaagaaatacttgtcacatacaattgttgtgatgatgattatttcaataaaaaggactggtatgattttgtagaaaacccagatatattacgcgtatacgccaacttag--------gtacgccaagctttgttaaaaacagtacaattctgtgatgccatgcgaaatgctggt			116	8
case12_trim	acattaaaagaaatacttgtcacatacaattgttgtgatgatgattatttcaataaaaaggactggtatgattttgtagaaaacccagatatattacgcgtatacgccaacttag--------gtacgccaagctttgttaaaaacagtacaattctgtgatgccatgcgaaatgctggt			116	8
case10_trim	acattaaaagaaatacttgtcacatacaattgttgtgatgatgattatttcaataaaaaggactggtatgattttgtagaaaacccagatatattacgcgtatacgccaacttag--------gtacgccaagctttgttaaaaacagtacaattctgtgatgccatgcgaaatgctggt			116	8
BA.2_trim	acattaaaagaaatacttgtcacatacaattgttgtgatgatgattatttcaataaaaaggactggtatgattttgtagaaaacccagatatattacgcgtatacgccaacttag--------gtacgccaagctttgttaaaaacagtacaattctgtgatgccatgcgaaatgctggt			116	8
case11_trim	acattaaaagaaatacttgtcacatacaattgttgtgatgatgattatttcaataaaaaggactggtatgattttgtagaaaacccagatatattacgcgtatacgccaacttag--------gtacgccaagctttgttaaaaacagtacaattctgtgatgccatgcgaaatgctggt			116	8
	******************************************************************************************************************* *********************************************************
ORF1ab	I V G V L T L D N Q D L N G N W Y D F G D F I Q T T P G S G V P V V D S Y Y S L L M P I L T L T R A L T A E S H V D T D
WIV04	attgttggtgtactgacattagataatcaagatctcaatggtaactggtatgatttcggtgatttcatacaaaccacgccaggtagtggagttcctgttgtagattcttattattcattgttaatgcctatattaaccttgaccagggctttaactgcagagtcacatgttgacactgac	14041	14220
WIV04_trim	attgttggtgtactgacattagataatcaagatctcaatggtaactggtatgatttcggtgatttcatacaaaccacgccaggtagtggagttcctgttgtagattcttattattcattgttaatgcctatattaaccttgaccagggctttaactgcagagtcacatgttg--------			173	8
BA.1.17_trim	attgttggtgtactgacattagataatcaagatctcaatggtaactggtatgatttcggtgatttcatacaaaccacgccaggtagtggagttcctgttgtagattcttattattcattgttaatgcctatattaaccttgaccagggctttaactgcagagtcacatgttg--------			173	8
BA.5_trim	attgttggtgtactgacattagataatcaagatctcaatggtaactggtatgatttcggtgatttcatacaaaccacgccaggtagtggagttcctgttgtagattcttattattcattgttaatgcctatattaaccttgaccagggctttaactgcagagtcacatgttg--------			173	8
case1_trim	attgttggtgtactgacattagataatcaagatctcaatggtaactggtatgatttcggtgatttcatacaaaccacgccaggtagtggagttcctgttgtagattcttattattcattgttaatgcctatattaaccttgaccagggctttaactgcagagtcacatgttg--------			173	8
case2_trim	attgttggtgtactgacattagataatcaagatctcaatggtaactggtatgatttcggtgatttcatacaaaccacgccaggtagtggagttcctgttgtagattcttattattcattgttaatgcctatattaaccttgaccagggctttaactgcagagtcacatgttg--------			173	8
case8_trim	attgttggtgtactgacattagataatcaagatctcaatggtaactggtatgatttcggtgatttcatacaaaccacgccaggtagtggagttcctgttgtagattcttattattcattgttaatgcctatattaaccttgaccagggctttaactgcagagtcacatgttg--------			173	8
case9_trim	attgttggtgtactgacattagataatcaagatctcaatggtaactggtatgatttcggtgatttcatacaaaccacgccaggtagtggagttcctgttgtagattcttattattcattgttaatgcctatattaaccttgaccagggctttaactgcagagtcacatgttg--------			173	8
case5_trim	attgttggtgtactgacattagataatcaagatctcaatggtaactggtatgatttcggtgatttcatacaaaccacgccaggtagtggagttcctgttgtagattcttattattcattgttaatgcctatattaaccttgaccagggctttaactgcagagtcacatgttg--------			173	8
case4_trim	attgttggtgtactgacattagataatcaagatctcaatggtaactggtatgatttcggtgatttcatacaaaccacgccaggtagtggagttcctgttgtagattcttattattcattgttaatgcctatattaaccttgaccagggctttaactgcagagtcacatgttg--------			173	8
case7_trim	attgttggtgtactgacattagataatcaagatctcaatggtaactggtatgatttcggtgatttcatacaaaccacgccaggtagtggagttcctgttgtagattcttattattcattgttaatgcctatattaaccttgaccagggctttaactgcagagtcacatgttg--------			173	8
case3_trim	attgttggtgtactgacattagataatcaagatctcaatggtaactggtatgatttcggtgatttcatacaaaccacgccaggtagtggagttcctgttgtagattcttattattcattgttaatgcctatattaaccttgaccagggctttaactgcagagtcacatgttg--------			173	8
case6_trim	attgttggtgtactgacattagataatcaagatctcaatggtaactggtatgatttcggtgatttcatacaaaccacgccaggtagtggagttcctgttgtagattcttattattcattgttaatgcctatattaaccttgaccagggctttaactgcagagtcacatgttg--------			173	8
case13_trim	attgttggtgtactgacattagataatcaagatctcaatggtaactggtatgatttcggtgatttcatacaaaccacgccaggtagtggagttcctgttgtagattcttattattcattgttaatgcctatattaaccttgaccagggctttaactgcagagtcacatgttg--------			173	8
case14_trim	attgttggtgtactgacattagataatcaagatctcaatggtaactggtatgatttcggtgatttcatacaaaccacgccaggtagtggagttcctgttgtagattcttattattcattgttaatgcctatattaaccttgaccagggctttaactgcagagtcacatgttg--------			173	8
case12_trim	attgttggtgtactgacattagataatcaagatctcaatggtaactggtatgatttcggtgatttcatacaaaccacgccaggtagtggagttcctgttgtagattcttattattcattgttaatgcctatattaaccttgaccagggctttaactgcagagtcacatgttg--------			173	8
case10_trim	attgttggtgtactgacattagataatcaagatctcaatggtaactggtatgatttcggtgatttcatacaaaccacgccaggtagtggagttcctgttgtagattcttattattcattgttaatgcctatattaaccttgaccagggctttaactgcagagtcacatgttg--------			173	8
BA.2_trim	attgttggtgtactgacattagataatcaagatctcaatggtaactggtatgatttcggtgatttcatacaaaccacgccaggtagtggagttcctgttgtagattcttattattcattgttaatgcctatattaaccttgaccagggctttaactgcagagtcacatgttg--------			173	8
case11_trim	attgttggtgtactgacattagataatcaagatctcaatggtaactggtatgatttcggtgatttcatacaaaccacgccaggtagtggagttcctgttgtagattcttattattcattgttaatgcctatattaaccttgaccagggctttaactgcagagtcacatgttg--------			173	8
	****************************************************************************************************************************************************************************
ORF1ab	L T K P Y I K W D L L K Y D F T E E R L K L F D R Y F K Y W D Q T Y H P N C V N C L D D R C I L H C A N F N V L F S T V
WIV04	ttaacaaagccttacattaagtgggatttgttaaaatatgacttcacggaagagaggttaaaactctttgaccgttattttaaatattgggatcagacataccacccaaattgtgttaactgtttggatgacagatgcattctgcattgtgcaaactttaatgttttattctctacagtg	14221	14400
WIV04_trim	-----------------taagtgggatttgttaaaatatgacttcacggaagagaggttaaaactctttgaccgttattttaaatattgggatcagacataccacccaaattgtgttaactgtttggatgacagatgcattctgcattgtgcaaactttaatgttttattctctacagtg			1	17
BA.1.17_trim	-----------------taagtgggatttgttaaaatatgacttcacggaagagaggttaaaactctttgaccgttattttaaatattgggatcagacataccacccaaattgtgttaactgtttggatgacagatgcattctgcattgtgcaaactttaatgttttattctctacagtg			1	17
BA.5_trim	-----------------taagtgggatttgttaaaatatgacttcacggaagagaggttaaaactctttgaccgttattttaaatattgggatcagacataccacccaaattgtgttaactgtttggatgacagatgcattctgcattgtgcaaactttaatgttttattctctacagtg			1	17
case1_trim	-----------------taagtgggatttgttaaaatatgacttcacggaagagaggttaaaactctttgaccgttattttaaatattgggatcagacataccacccaaattgtgttaactgtttggatgacagatgcattctgcattgtgcaaactttaatgttttattctctacagtg			1	17
case2_trim	-----------------taagtgggatttgttaaaatatgacttcacggaagagaggttaaaactctttgaccgttattttaaatattgggatcagacataccacccaaattgtgttaactgtttggatgacagatgcattctgcattgtgcaaactttaatgttttattctctacagtg			1	17
case8_trim	-----------------taagtgggatttgttaaaatatgacttcacggaagagaggttaaaactctttgaccgttattttaaatattgggatcagacataccacccaaattgtgttaactgtttggatgacagatgcattctgcattgtgcaaactttaatgttttattctctacagtg			1	17
case9_trim	-----------------taagtgggatttgttaaaatatgacttcacggaagagaggttaaaactctttgaccgttattttaaatattgggatcagacataccacccaaattgtgttaactgtttggatgacagatgcattctgcattgtgcaaactttaatgttttattctctacagtg			1	17
case5_trim	-----------------taagtgggatttgttaaaatatgacttcacggaagagaggttaaaactctttgaccgttattttaaatattgggatcagacataccacccaaattgtgttaactgtttggatgacagatgcattctgcattgtgcaaactttaatgttttattctctacagtg			1	17
case4_trim	-----------------taagtgggatttgttaaaatatgacttcacggaagagaggttaaaactctttgaccgttattttaaatattgggatcagacataccacccaaattgtgttaactgtttggatgacagatgcattctgcattgtgcaaactttaatgttttattctctacagtg			1	17
case7_trim	-----------------taagtgggatttgttaaaatatgacttcacggaagagaggttaaaactctttgaccgttattttaaatattgggatcagacataccacccaaattgtgttaactgtttggatgacagatgcattctgcattgtgcaaactttaatgttttattctctacagtg			1	17
case3_trim	-----------------taagtgggatttgttaaaatatgacttcacggaagagaggttaaaactctttgaccgttattttaaatattgggatcagacataccacccaaattgtgttaactgtttggatgacagatgcattctgcattgtgcaaactttaatgttttattctctacagtg			1	17
case6_trim	-----------------taagtgggatttgttaaaatatgacttcacggaagagaggttaaaactctttgaccgttattttaaatattgggatcagacataccacccaaattgtgttaactgtttggatgacagatgcattctgcattgtgcaaactttaatgttttattctctacagtg			1	17
case13_trim	-----------------taagtgggatttgttaaaatatgacttcacggaagagaggttaaaactctttgaccgttattttaaatattgggatcagacataccacccaaattgtgttaactgtttggatgacagatgcattctgcattgtgcaaactttaatgttttattctctacagtg			1	17
case14_trim	-----------------taagtgggatttgttaaaatatgacttcacggaagagaggttaaaactctttgaccgttattttaaatattgggatcagacataccacccaaattgtgttaactgtttggatgacagatgcattctgcattgtgcaaactttaatgttttattctctacagtg			1	17
case12_trim	-----------------taagtgggatttgttaaaatatgacttcacggaagagaggttaaaactctttgaccgttattttaaatattgggatcagacataccacccaaattgtgttaactgtttggatgacagatgcattctgcattgtgcaaactttaatgttttattctctacagtg			1	17
case10_trim	-----------------taagtgggatttgttaaaatatgacttcacggaagagaggttaaaactctttgaccgttattttaaatattgggatcagacataccacccaaattgtgttaactgtttggatgacagatgcattctgcattgtgcaaactttaatgttttattctctacagtg			1	17
BA.2_trim	-----------------taagtgggatttgttaaaatatgacttcacggaagagaggttaaaactctttgaccgttattttaaatattgggatcagacataccacccaaattgtgttaactgtttggatgacagatgcattctgcattgtgcaaactttaatgttttattctctacagtg			1	17
case11_trim	-----------------taagtgggatttgttaaaatatgacttcacggaagagaggttaaaactctttgaccgttattttaaatattgggatcagacataccacccaaattgtgttaactgtttggatgacagatgcattctgcattgtgcaaactttaatgttttattctctacagtg			1	17
	*******************************************************************************************************************************************************************
ORF1ab	F P P T S F G P L V R K I F V D G V P F V V S T G Y H F R E L G V V H N Q D V N L H S S R L S F K E L L V Y A A D P A M
WIV04	ttcccacctacaagttttggaccactagtgagaaaaatatttgttgatggtgttccatttgtagtttcaactggataccacttcagagagctaggtgttgtacataatcaggatgtaaacttacatagctctagacttagttttaaggaattacttgtgtatgctgctgaccctgctatg	14401	14580
WIV04_trim	ttcccacctacaagttttggaccactagtgagaaaaatatttgttgatggtgttccatttgtagtttcaactggataccact------------------tacataatcaggatgtaaacttacatagctctagacttagttttaaggaattacttgtgtatgctgctgaccctgctatg			83	18
BA.1.17_trim	ttcccacttacaagttttggaccactagtgagaaaaatatttgttgatggtgttccatttgtagtttcaactggataccact------------------tacataatcaggatgtaaacttacatagctctagacttagttttaaggaattacttgtgtatgctgctgaccctgctatg			83	18
BA.5_trim	ttcccacttacaagttttggaccactagtgagaaaaatatttgttgatggtgttccatttgtagtttcaactggataccact------------------tacataatcaggatgtaaacttacatagctctagacttagttttaaggaattacttgtgtatgctgctgaccctgctatg			83	18
case1_trim	ttcccacttacaagttttggaccactagtgagaaaaatatttgttgatggtgttccatttgtagtttcaactggataccact------------------tacataatcaggatgtaaacttacatagctctagacttagttttaaggaattacttgtgtatgctgctgaccctgctatg			83	18
case2_trim	ttcccacttacaagttttggaccactagtgagaaaaatatttgttgatggtgttccatttgtagtttcaactggataccact------------------tacataatcaggatgtaaacttacatagctctagacttagttttaaggaattacttgtgtatgctgctgaccctgctatg			83	18
case8_trim	ttcccacttacaagttttggaccactagtgagaaaaatatttgttgatggtgttccatttgtagtttcaactggataccact------------------tacataatcaggatgtaaacttacatagctctagacttagttttaaggaattacttgtgtatgctgctgaccctgctatg			83	18
case9_trim	ttcccacttacaagttttggaccactagtgagaaaaatatttgttgatggtgttccatttgtagtttcaactggataccact------------------tacataatcaggatgtaaacttacatagctctagacttagttttaaggaattacttgtgtatgctgctgaccctgctatg			83	18
case5_trim	ttcccacttacaagttttggaccactagtgagaaaaatatttgttgatggtgttccatttgtagtttcaactggataccact------------------tacataatcaggatgtaaacttacatagctctagacttagttttaaggaattacttgtgtatgctgctgaccctgctatg			83	18
case4_trim	ttcccacttacaagttttggaccactagtgagaaaaatatttgttgatggtgttccatttgtagtttcaactggataccact------------------tacataatcaggatgtaaacttacatagctctagacttagttttaaggaattacttgtgtatgctgctgaccctgctatg			83	18
case7_trim	ttcccacttacaagttttggaccactagtgagaaaaatatttgttgatggtgttccatttgtagtttcaactggataccact------------------tacataatcaggatgtaaacttacatagctctagacttagttttaaggaattacttgtgtatgctgctgaccctgctatg			83	18
case3_trim	ttcccacttacaagttttggaccactagtgagaaaaatatttgttgatggtgttccatttgtagtttcaactggataccact------------------tacataatcaggatgtaaacttacatagctctagacttagttttaaggaattacttgtgtatgctgctgaccctgctatg			83	18
case6_trim	ttcccacttacaagttttggaccactagtgagaaaaatatttgttgatggtgttccatttgtagtttcaactggataccact------------------tacataatcaggatgtaaacttacatagctctagacttagttttaaggaattacttgtgtatgctgctgaccctgctatg			83	18
case13_trim	ttcccacttacaagttttggaccactagtgagaaaaatatttgttgatggtgttccatttgtagtttcaactggataccact------------------tacataatcaggatgtaaacttacatagctctagacttagttttaaggaattacttgtgtatgctgctgaccctgctatg			83	18
case14_trim	ttcccacttacaagttttggaccactagtgagaaaaatatttgttgatggtgttccatttgtagtttcaactggataccact------------------tacataatcaggatgtaaacttacatagctctagacttagttttaaggaattacttgtgtatgctgctgaccctgctatg			83	18
case12_trim	ttcccacttacaagttttggaccactagtgagaaaaatatttgttgatggtgttccatttgtagtttcaactggataccact------------------tacataatcaggatgtaaacttacatagctctagacttagttttaaggaattacttgtgtatgctgctgaccctgctatg			83	18
case10_trim	ttcccacttacaagttttggaccactagtgagaaaaatatttgttgatggtgttccatttgtagtttcaactggataccact------------------tacataatcaggatgtaaacttacatagctctagacttagttttaaggaattacttgtgtatgctgctgaccctgctatg			83	18
BA.2_trim	ttcccacttacaagttttggaccactagtgagaaaaatatttgttgatggtgttccatttgtagtttcaactggataccact------------------tacataatcaggatgtaaacttacatagctctagacttagttttaaggaattacttgtgtatgctgctgaccctgctatg			83	18
case11_trim	ttcccacttacaagttttggaccactagtgagaaaaatatttgttgatggtgttccatttgtagtttcaactggataccact------------------tacataatcaggatgtaaacttacatagctctagacttagttttaaggaattacttgtgtatgctgctgaccctgctatg			83	18
	*******.************************************************************************** ********************************************************************************
ORF1ab	H A A S G N L L L D K R T T C F S V A A L T N N V A F Q T V K P G N F N K D F Y D F A V S K G F F K E G S S V E L K H F
WIV04	cacgctgcttctggtaatctattactagataaacgcactacgtgcttttcagtagctgcacttactaacaatgttgcttttcaaactgtcaaacccggtaattttaacaaagacttctatgactttgctgtgtctaagggtttctttaaggaaggaagttctgttgaattaaaacacttc	14581	14760
WIV04_trim	cacgctgcttctggtaatctattactagataaacgcactacgtgcttttcagtagctgcacttactaacaatgttgcttttcaaactgtcaaacccggtaattttaacaaagacttctatgactttgctgtgtctaagggtttctttaagg-----------------------------			152	29
BA.1.17_trim	cacgctgcttctggtaatctattactagataaacgcactacgtgcttttcagtagctgcacttactaacaatgttgcttttcaaactgtcaaacccggtaattttaacaaagacttctatgactttgctgtgtctaagggtttctttaagg-----------------------------			152	29
BA.5_trim	cacgctgcttctggtaatctattactagataaacgcactacgtgcttttcagtagctgcacttactaacaatgttgcttttcaaactgtcaaacccggtaattttaacaaagacttctatgactttgctgtgtctaagggtttctttaagg-----------------------------			152	29
case1_trim	cacgctgcttctggtaatctattactagataaacgcactacgtgcttttcagtagctgcacttactaacaatgttgcttttcaaactgtcaaacccggtaattttaacaaagacttctatgactttgctgtgtctaagggtttctttaagg-----------------------------			152	29
case2_trim	cacgctgcttctggtaatctattactagataaacgcactacgtgcttttcagtagctgcacttactaacaatgttgcttttcaaactgtcaaacccggtaattttaacaaagacttctatgactttgctgtgtctaagggtttctttaagg-----------------------------			152	29
case8_trim	cacgctgcttctggtaatctattactagataaacgcactacgtgcttttcagtagctgcacttactaacaatgttgcttttcaaactgtcaaacccggtaattttaacaaagacttctatgactttgctgtgtctaagggtttctttaagg-----------------------------			152	29
case9_trim	cacgctgcttctggtaatctattactagataaacgcactacgtgcttttcagtagctgcacttactaacaatgttgcttttcaaactgtcaaacccggtaattttaacaaagacttctatgactttgctgtgtctaagggtttctttaagg-----------------------------			152	29
case5_trim	cacgctgcttctggtaatctattactagataaacgcactacgtgcttttcagtagctgcacttactaacaatgttgcttttcaaactgtcaaacccggtaattttaacaaagacttctatgactttgctgtgtctaagggtttctttaagg-----------------------------			152	29
case4_trim	cacgctgcttctggtaatctattactagataaacgcactacgtgcttttcagtagctgcacttactaacaatgttgcttttcaaactgtcaaacccggtaattttaacaaagacttctatgactttgctgtgtctaagggtttctttaagg-----------------------------			152	29
case7_trim	cacgctgcttctggtaatctattactagataaacgcactacgtgcttttcagtagctgcacttactaacaatgttgcttttcaaactgtcaaacccggtaattttaacaaagacttctatgactttgctgtgtctaagggtttctttaagg-----------------------------			152	29
case3_trim	cacgctgcttctggtaatctattactagataaacgcactacgtgcttttcagtagctgcacttactaacaatgttgcttttcaaactgtcaaacccggtaattttaacaaagacttctatgactttgctgtgtctaagggtttctttaagg-----------------------------			152	29
case6_trim	cacgctgcttctggtaatctattactagataaacgcactacgtgcttttcagtagctgcacttactaacaatgttgcttttcaaactgtcaaacccggtaattttaacaaagacttctatgactttgctgtgtctaagggtttctttaagg-----------------------------			152	29
case13_trim	cacgctgcttctggtaatctattactagataaacgcactacgtgcttttcagtagctgcacttactaacaatgttgcttttcaaactgtcaaacccggtaattttaacaaagacttctatgactttgctgtgtctaagggtttctttaagg-----------------------------			152	29
case14_trim	cacgctgcttctggtaatctattactagataaacgcactacgtgcttttcagtagctgcacttactaacaatgttgcttttcaaactgtcaaacccggtaattttaacaaagacttctatgactttgctgtgtctaagggtttctttaagg-----------------------------			152	29
case12_trim	cacgctgcttctggtaatctattactagataaacgcactacgtgcttttcagtagctgcacttactaacaatgttgcttttcaaactgtcaaacccggtaattttaacaaagacttctatgactttgctgtgtctaagggtttctttaagg-----------------------------			152	29
case10_trim	cacgctgcttctggtaatctattactagataaacgcactacgtgcttttcagtagctgcacttactaacaatgttgcttttcaaactgtcaaacccggtaattttaacaaagacttctatgactttgctgtgtctaagggtttctttaagg-----------------------------			152	29
BA.2_trim	cacgctgcttctggtaatctattactagataaacgcactacgtgcttttcagtagctgcacttactaacaatgttgcttttcaaactgtcaaacccggtaattttaacaaagacttctatgactttgctgtgtctaagggtttctttaagg-----------------------------			152	29
case11_trim	cacgctgcttctggtaatctattactagataaacgcactacgtgcttttcagtagctgcacttactaacaatgttgcttttcaaactgtcaaacccggtaattttaacaaagacttctatgactttgctgtgtctaagggtttctttaagg-----------------------------			152	29
	*******************************************************************************************************************************************************
ORF1ab	F F A Q D G N A A I S D Y D Y Y R Y N L P T M C D I R Q L L F V V E V V D K Y F D C Y D G G C I N A N Q V I V N N L D K
WIV04	ttctttgctcaggatggtaatgctgctatcagcgattatgactactatcgttataatctaccaacaatgtgtgatatcagacaactactatttgtagttgaagttgttgataagtactttgattgttacgatggtggctgtattaatgctaaccaagtcatcgtcaacaacctagacaaa	14761	14940
WIV04_trim	----ttgctcaggatggtaatgctgctatcagcgattatgactactatcgttataatctaccaacaatgtgtgatatcagacaactactatttgtagttgaagttgttgataagtactttgattgttacgatggtggctgtattaatgctaaccaagtcatcgtcaacaacctagacaaa			1	4
BA.1.17_trim	----ttgctcaggatggtaatgctgctatcagcgattatgactactatcgttataatctaccaacaatgtgtgatatcagacaactactatttgtagttgaagttgttgataagtactttgattgttacgatggtggctgtattaatgctaaccaagtcatcgtcaacaacctagacaaa			1	4
BA.5_trim	----ttgctcaggatggtaatgctgctatcagcgattatgactactatcgttataatctaccaacaatgtgtgatatcagacaactactatttgtagttgaagttgttgataagtactttgattgttacgatggtggctgtattaatgctaaccaagtcatcgtcaacaacctagacaaa			1	4
case1_trim	----ttgctcaggatggtaatgctgctatcagcgattatgactactatcgttataatctaccaacaatgtgtgatatcagacaactactatttgtagttgaagttgttgataagtactttgattgttacgatggtggctgtattaatgctaaccaagtcatcgtcaacaacctagacaaa			1	4
case2_trim	----ttgctcaggatggtaatgctgctatcagcgattatgactactatcgttataatctaccaacaatgtgtgatatcagacaactactatttgtagttgaagttgttgataagtactttgattgttacgatggtggctgtattaatgctaaccaagtcatcgtcaacaacctagacaaa			1	4
case8_trim	----ttgctcaggatggtaatgctgctatcagcgattatgactactatcgttataatctaccaacaatgtgtgatatcagacaactactatttgtagttgaagttgttgataagtactttgattgttacgatggtggctgtattaatgctaaccaagtcatcgtcaacaacctagacaaa			1	4
case9_trim	----ttgctcaggatggtaatgctgctatcagcgattatgactactatcgttataatctaccaacaatgtgtgatatcagacaactactatttgtagttgaagttgttgataagtactttgattgttacgatggtggctgtattaatgctaaccaagtcatcgtcaacaacctagacaaa			1	4
case5_trim	----ttgctcaggatggtaatgctgctatcagcgattatgactactatcgttataatctaccaacaatgtgtgatatcagacaactactatttgtagttgaagttgttgataagtactttgattgttacgatggtggctgtattaatgctaaccaagtcatcgtcaacaacctagacaaa			1	4
case4_trim	----ttgctcaggatggtaatgctgctatcagcgattatgactactatcgttataatctaccaacaatgtgtgatatcagacaactactatttgtagttgaagttgttgataagtactttgattgttacgatggtggctgtattaatgctaaccaagtcatcgtcaacaacctagacaaa			1	4
case7_trim	----ttgctcaggatggtaatgctgctatcagcgattatgactactatcgttataatctaccaacaatgtgtgatatcagacaactactatttgtagttgaagttgttgataagtactttgattgttacgatggtggctgtattaatgctaaccaagtcatcgtcaacaacctagacaaa			1	4
case3_trim	----ttgctcaggatggtaatgctgctatcagcgattatgactactatcgttataatctaccaacaatgtgtgatatcagacaactactatttgtagttgaagttgttgataagtactttgattgttacgatggtggctgtattaatgctaaccaagtcatcgtcaacaacctagacaaa			1	4
case6_trim	----ttgctcaggatggtaatgctgctatcagcgattatgactactatcgttataatctaccaacaatgtgtgatatcagacaactactatttgtagttgaagttgttgataagtactttgattgttacgatggtggctgtattaatgctaaccaagtcatcgtcaacaacctagacaaa			1	4
case13_trim	----ttgctcaggatggtaatgctgctatcagcgattatgactactatcgttataatctaccaacaatgtgtgatatcagacaactactatttgtagttgaagttgttgataagtactttgattgttacgatggtggctgtattaatgctaaccaagtcatcgtcaacaacctagacaaa			1	4
case14_trim	----ttgctcaggatggtaatgctgctatcagcgattatgactactatcgttataatctaccaacaatgtgtgatatcagacaactactatttgtagttgaagttgttgataagtactttgattgttacgatggtggctgtattaatgctaaccaagtcatcgtcaacaacctagacaaa			1	4
case12_trim	----ttgctcaggatggtaatgctgctatcagcgattatgactactatcgttataatctaccaacaatgtgtgatatcagacaactactatttgtagttgaagttgttgataagtactttgattgttacgatggtggctgtattaatgctaaccaagtcatcgtcaacaacctagacaaa			1	4
case10_trim	----ttgctcaggatggtaatgctgctatcagcgattatgactactatcgttataatctaccaacaatgtgtgatatcagacaactactatttgtagttgaagttgttgataagtactttgattgttacgatggtggctgtattaatgctaaccaagtcatcgtcaacaacctagacaaa			1	4
BA.2_trim	----ttgctcaggatggtaatgctgctatcagcgattatgactactatcgttataatctaccaacaatgtgtgatatcagacaactactatttgtagttgaagttgttgataagtactttgattgttacgatggtggctgtattaatgctaaccaagtcatcgtcaacaacctagacaaa			1	4
case11_trim	----ttgctcaggatggtaatgctgctatcagcgattatgactactatcgttataatctaccaacaatgtgtgatatcagacaactactatttgtagttgaagttgttgataagtactttgattgttacgatggtggctgtattaatgctaaccaagtcatcgtcaacaacctagacaaa			1	4
	********************************************************************************************************************************************************************************
ORF1ab	S A G F P F N K W G K A R L Y Y D S M S Y E D Q D A L F A Y T K R N V I P T I T Q M N L K Y A I S A K N R A R T V A G V
WIV04	tcagctggttttccatttaataaatggggtaaggctagactttattatgattcaatgagttatgaggatcaagatgcacttttcgcatatacaaaacgtaatgtcatccctactataactcaaatgaatcttaagtatgccattagtgcaaagaatagagctcgcaccgtagctggtgtc	14941	15120
WIV04_trim	tcagctggttttccatttaataaatggggtaaggctagactttattatgattcaatgagttatgaggatcaagatgc-------------acaaaacgtaatgtcatccctactataactcaaatgaatcttaagtatgccattagtgcaaagaatagagctcgcaccgtagctggtgtc			78	13
BA.1.17_trim	tcagctggttttccatttaataaatggggtaaggctagactttattatgattcaatgagttatgaggatcaagatgc-------------acaaaacgtaatgtcatccctactataactcaaatgaatcttaagtatgccattagtgcaaagaatagagctcgcaccgtagctggtgtc			78	13
BA.5_trim	tcagctggttttccatttaataaatggggtaaggctagactttattatgattcaatgagttatgaggatcaagatgc-------------acaaaacgtaatgtcatccctactataactcaaatgaatcttaagtatgccattagtgcaaagaatagagctcgcaccgtagctggtgtc			78	13
case1_trim	tcagctggttttccatttaataaatggggtaaggctagactttattatgattcaatgagttatgaggatcaagatgc-------------acaaaacgtaatgtcatccctactataactcaaatgaatcttaagtatgccattagtgcaaagaatagagctcgcaccgtagctggtgtc			78	13
case2_trim	tcagctggttttccatttaataaatggggtaaggctagactttattatgattcaatgagttatgaggatcaagatgc-------------acaaaacgtaatgtcatccctactataactcaaatgaatcttaagtatgccattagtgcaaagaatagagctcgcaccgtagctggtgtc			78	13
case8_trim	tcagctggttttccatttaataaatggggtaaggctagactttattatgattcaatgagttatgaggatcaagatgc-------------acaaaacgtaatgtcatccctactataactcaaatgaatcttaagtatgccattagtgcaaagaatagagctcgcaccgtagctggtgtc			78	13
case9_trim	tcagctggttttccatttaataaatggggtaaggctagactttattatgattcaatgagttatgaggatcaagatgc-------------acaaaacgtaatgtcatccctactataactcaaatgaatcttaagtatgccattagtgcaaagaatagagctcgcaccgtagctggtgtc			78	13
case5_trim	tcagctggttttccatttaataaatggggtaaggctagactttattatgattcaatgagttatgaggatcaagatgc-------------acaaaacgtaatgtcatccctactataactcaaatgaatcttaagtatgccattagtgcaaagaatagagctcgcaccgtagctggtgtc			78	13
case4_trim	tcagctggttttccatttaataaatggggtaaggctagactttattatgattcaatgagttatgaggatcaagatgc-------------acaaaacgtaatgtcatccctactataactcaaatgaatcttaagtatgccattagtgcaaagaatagagctcgcaccgtagctggtgtc			78	13
case7_trim	tcagctggttttccatttaataaatggggtaaggctagactttattatgattcaatgagttatgaggatcaagatgc-------------acaaaacgtaatgtcatccctactataactcaaatgaatcttaagtatgccattagtgcaaagaatagagctcgcaccgtagctggtgtc			78	13
case3_trim	tcagctggttttccatttaataaatggggtaaggctagactttattatgattcaatgagttatgaggatcaagatgc-------------acaaaacgtaatgtcatccctactataactcaaatgaatcttaagtatgccattagtgcaaagaatagagctcgcaccgtagctggtgtc			78	13
case6_trim	tcagctggttttccatttaataaatggggtaaggctagactttattatgattcaatgagttatgaggatcaagatgc-------------acaaaacgtaatgtcatccctactataactcaaatgaatcttaagtatgccattagtgcaaagaatagagctcgcaccgtagctggtgtc			78	13
case13_trim	tcagctggttttccatttaataaatggggtaaggctagactttattatgattcaatgagttatgaggatcaagatgc-------------acaaaacgtaatgtcatccctactataactcaaatgaatcttaagtatgccattagtgcaaagaatagagctcgcaccgtagctggtgtc			78	13
case14_trim	tcagctggttttccatttaataaatggggtaaggctagactttattatgattcaatgagttatgaggatcaagatgc-------------acaaaacgtaatgtcatccctactataactcaaatgaatcttaagtatgccattagtgcaaagaatagagctcgcaccgtagctggtgtc			78	13
case12_trim	tcagctggttttccatttaataaatggggtaaggctagactttattatgattcaatgagttatgaggatcaagatgc-------------acaaaacgtaatgtcatccctactataactcaaatgaatcttaagtatgccattagtgcaaagaatagagctcgcaccgtagctggtgtc			78	13
case10_trim	tcagctggttttccatttaataaatggggtaaggctagactttattatgattcaatgagttatgaggatcaagatgc-------------acaaaacgtaatgtcatccctactataactcaaatgaatcttaagtatgccattagtgcaaagaatagagctcgcaccgtagctggtgtc			78	13
BA.2_trim	tcagctggttttccatttaataaatggggtaaggctagactttattatgattcaatgagttatgaggatcaagatgc-------------acaaaacgtaatgtcatccctactataactcaaatgaatcttaagtatgccattagtgcaaagaatagagctcgcaccgtagctggtgtc			78	13
case11_trim	tcagctggttttccatttaataaatggggtaaggctagactttattatgattcaatgagttatgaggatcaagatgc-------------acaaaacgtaatgtcatccctactataactcaaatgaatcttaagtatgccattagtgcaaagaatagagctcgcaccgtagctggtgtc			78	13
	***************************************************************************** ******************************************************************************************
ORF1ab	S I C S T M T N R Q F H Q K L L K S I A A T R G A T V V I G T S K F Y G G W H N M L K T V Y S D V E N P H L M G W D Y P
WIV04	tctatctgtagtactatgaccaatagacagtttcatcaaaaattattgaaatcaatagccgccactagaggagctactgtagtaattggaacaagcaaattctatggtggttggcacaacatgttaaaaactgtttatagtgatgtagaaaaccctcaccttatgggttgggattatcct	15121	15300
WIV04_trim	tctatctgtagtactatgaccaatagacagtttcatcaaaaattattgaaatcaatagccgccactagaggagctactgtagtaattggaacaagcaaattctatggtggttggcacaacatgttaaaaactgtttatagtgatg----------------------------ttatcct			146	28
BA.1.17_trim	tctatctgtagtactatgaccaatagacagtttcatcaaaaattattgaaatcaatagccgccactagaggagctactgtagtaattggaacaagcaaattctatggtggttggcacaatatgttaaaaactgtttatagtgatg----------------------------ttatcct			146	28
BA.5_trim	tctatctgtagtactatgaccaatagacagtttcatcaaaaattattgaaatcaatagccgccactagaggagctactgtagtaattggaacaagcaaattctatggtggttggcacaacatgttaaaaactgtttatagtgatg----------------------------ttatcct			146	28
case1_trim	tctatctgtagtactatgaccaatagacagtttcatcaaaaattattgaaatcaatagccgccactagaggagctactgtagtaattggaacaagcaaattctatggtggttggcacaacatgttaaaaactgtttatagtgatg----------------------------ttatcct			146	28
case2_trim	tctatctgtagtactatgaccaatagacagtttcatcaaaaattattgaaatcaatagccgccactagaggagctactgtagtaattggaacaagcaaattctatggtggttggcacaacatgttaaaaactgtttatagtgatg----------------------------ttatcct			146	28
case8_trim	tctatctgtagtactatgaccaatagacagtttcatcaaaaattattgaaatcaatagccgccactagaggagctactgtagtaattggaacaagcaaattctatggtggttggcacaacatgttaaaaactgtttatagtgatg----------------------------ttatcct			146	28
case9_trim	tctatctgtagtactatgaccaatagacagtttcatcaaaaattattgaaatcaatagccgccactagaggagctactgtagtaattggaacaagcaaattctatggtggttggcacaacatgttaaaaactgtttatagtgatg----------------------------ttatcct			146	28
case5_trim	tctatctgtagtactatgaccaatagacagtttcatcaaaaattattgaaatcaatagccgccactagaggagctactgtagtaattggaacaagcaaattctatggtggttggcacaacatgttaaaaactgtttatagtgatg----------------------------ttatcct			146	28
case4_trim	tctatctgtagtactatgaccaatagacagtttcatcaaaaattattgaaatcaatagccgccactagaggagctactgtagtaattggaacaagcaaattctatggtggttggcacaacatgttaaaaactgtttatagtgatg----------------------------ttatcct			146	28
case7_trim	tctatctgtagtactatgaccaatagacagtttcatcaaaaattattgaaatcaatagccgccactagaggagctactgtagtaattggaacaagcaaattctatggtggttggcacaacatgttaaaaactgtttatagtgatg----------------------------ttatcct			146	28
case3_trim	tctatctgtagtactatgaccaatagacagtttcatcaaaaattattgaaatcaatagccgccactagaggagctactgtagtaattggaacaagcaaattctatggtggttggcacaacatgttaaaaactgtttatagtgatg----------------------------ttatcct			146	28
case6_trim	tctatctgtagtactatgaccaatagacagtttcatcaaaaattattgaaatcaatagccgccactagaggagctactgtagtaattggaacaagcaaattctatggtggttggcacaacatgttaaaaactgtttatagtgatg----------------------------ttatcct			146	28
case13_trim	tctatctgtagtactatgaccaatagacagtttcatcaaaaattattgaaatcaatagccgccactagaggagctactgtagtaattggaacaagcaaattctatggtggttggcacaacatgttaaaaactgtttatagtgatg----------------------------ttatcct			146	28
case14_trim	tctatctgtagtactatgaccaatagacagtttcatcaaaaattattgaaatcaatagccgccactagaggagctactgtagtaattggaacaagcaaattctatggtggttggcacaacatgttaaaaactgtttatagtgatg----------------------------ttatcct			146	28
case12_trim	tctatctgtagtactatgaccaatagacagtttcatcaaaaattattgaaatcaatagccgccactagaggagctactgtagtaattggaacaagcaaattctatggtggttggcacaacatgttaaaaactgtttatagtgatg----------------------------ttatcct			146	28
case10_trim	tctatctgtagtactatgaccaatagacagtttcatcaaaaattattgaaatcaatagccgccactagaggagctactgtagtaattggaacaagcaaattctatggtggttggcacaacatgttaaaaactgtttatagtgatg----------------------------ttatcct			146	28
BA.2_trim	tctatctgtagtactatgaccaatagacagtttcatcaaaaattattgaaatcaatagccgccactagaggagctactgtagtaattggaacaagcaaattctatggtggttggcacaacatgttaaaaactgtttatagtgatg----------------------------ttatcct			146	28
case11_trim	tctatctgtagtactatgaccaatagacagtttcatcaaaaattattgaaatcaatagccgccactagaggagctactgtagtaattggaacaagcaaattctatggtggttggcacaacatgttaaaaactgtttatagtgatg----------------------------ttatcct			146	28
	***********************************************************************************************************************.************************* *******
ORF1ab	K C D R A M P N M L R I M A S L V L A R K H T T C C S L S H R F Y R L A N E C A Q V L S E M V M C G G S L Y V K P G G T
WIV04	aaatgtgatagagccatgcctaacatgcttagaattatggcctcacttgttcttgctcgcaaacatacaacgtgttgtagcttgtcacaccgtttctatagattagctaatgagtgtgctcaagtattgagtgaaatggtcatgtgtggcggttcactatatgttaaaccaggtggaacc	15301	15480
WIV04_trim	aaatgtgatagagccatgcctaacatgcttagaattatggcctcacttgttcttgctcgcaaacatacaacgtgttgtagcttgtcacaccgtttctatagattagctaatgagtgtgctcaagtattgagtgaaatggtcatgtgtggcggttcactatatgttaaaccaggtggaacc			n.a.	0
BA.1.17_trim	aaatgtgatagagccatgcctaacatgcttagaattatggcctcacttgttcttgctcgcaaacatacaacgtgttgtagcttgtcacaccgtttctatagattagctaatgagtgtgctcaagtattgagtgaaatggtcatgtgtggcggttcactatatgttaaaccaggtggaacc			n.a.	0
BA.5_trim	aaatgtgatagagccatgcctaacatgcttagaattatggcctcacttgttcttgctcgcaaacatacaacgtgttgtagcttgtcacaccgtttctatagattagctaatgagtgtgctcaagtattgagtgaaatggtcatgtgtggcggttcactatatgttaaaccaggtggaacc			n.a.	0
case1_trim	aaatgtgatagagccatgcctaacatgcttagaattatggcctcacttgttcttgctcgcaaacatacaacgtgttgtagcttgtcacaccgtttctatagattagctaatgagtgtgctcaagtattgagtgaaatggtcatgtgtggcggttcactatatgttaaaccaggtggaacc			n.a.	0
case2_trim	aaatgtgatagagccatgcctaacatgcttagaattatggcctcacttgttcttgctcgcaaacatacaacgtgttgtagcttgtcacaccgtttctatagattagctaatgagtgtgctcaagtattgagtgaaatggtcatgtgtggcggttcactatatgttaaaccaggtggaacc			n.a.	0
case8_trim	aaatgtgatagagccatgcctaacatgcttagaattatggcctcacttgttcttgctcgcaaacatacaacgtgttgtagcttgtcacaccgtttctatagattagctaatgagtgtgctcaagtattgagtgaaatggtcatgtgtggcggttcactatatgttaaaccaggtggaacc			n.a.	0
case9_trim	aaatgtgatagagccatgcctaacatgcttagaattatggcctcacttgttcttgctcgcaaacatacaacgtgttgtagcttgtcacaccgtttctatagattagctaatgagtgtgctcaagtattgagtgaaatggtcatgtgtggcggttcactatatgttaaaccaggtggaacc			n.a.	0
case5_trim	aaatgtgatagagccatgcctaacatgcttagaattatggcctcacttgttcttgctcgcaaacatacaacgtgttgtagcttgtcacaccgtttctatagattagctaatgagtgtgctcaagtattgagtgaaatggtcatgtgtggcggttcactatatgttaaaccaggtggaacc			n.a.	0
case4_trim	aaatgtgatagagccatgcctaacatgcttagaattatggcctcacttgttcttgctcgcaaacatacaacgtgttgtagcttgtcacaccgtttctatagattagctaatgagtgtgctcaagtattgagtgaaatggtcatgtgtggcggttcactatatgttaaaccaggtggaacc			n.a.	0
case7_trim	aaatgtgatagagccatgcctaacatgcttagaattatggcctcacttgttcttgctcgcaaacatacaacgtgttgtagcttgtcacaccgtttctatagattagctaatgagtgtgctcaagtattgagtgaaatggtcatgtgtggcggttcactatatgttaaaccaggtggaacc			n.a.	0
case3_trim	aaatgtgatagagccatgcctaacatgcttagaattatggcctcacttgttcttgctcgcaaacatacaacgtgttgtagcttgtcacaccgtttctatagattagctaatgagtgtgctcaagtattgagtgaaatggtcatgtgtggcggttcactatatgttaaaccaggtggaacc			n.a.	0
case6_trim	aaatgtgatagagccatgcctaacatgcttagaattatggcctcacttgttcttgctcgcaaacatacaacgtgttgtagcttgtcacaccgtttctatagattagctaatgagtgtgctcaagtattgagtgaaatggtcatgtgtggcggttcactatatgttaaaccaggtggaacc			n.a.	0
case13_trim	aaatgtgatagagccatgcctaacatgcttagaattatggcctcacttgttcttgctcgcaaacatacaacgtgttgtagcttgtcacaccgtttctatagattagctaatgagtgtgctcaagtattgagtgaaatggtcatgtgtggcggttcactatatgttaaaccaggtggaacc			n.a.	0
case14_trim	aaatgtgatagagccatgcctaacatgcttagaattatggcctcacttgttcttgctcgcaaacatacaacgtgttgtagcttgtcacaccgtttctatagattagctaatgagtgtgctcaagtattgagtgaaatggtcatgtgtggcggttcactatatgttaaaccaggtggaacc			n.a.	0
case12_trim	aaatgtgatagagccatgcctaacatgcttagaattatggcctcacttgttcttgctcgcaaacatacaacgtgttgtagcttgtcacaccgtttctatagattagctaatgagtgtgctcaagtattgagtgaaatggtcatgtgtggcggttcactatatgttaaaccaggtggaacc			n.a.	0
case10_trim	aaatgtgatagagccatgcctaacatgcttagaattatggcctcacttgttcttgctcgcaaacatacaacgtgttgtagcttgtcacaccgtttctatagattagctaatgagtgtgctcaagtattgagtgaaatggtcatgtgtggcggttcactatatgttaaaccaggtggaacc			n.a.	0
BA.2_trim	aaatgtgatagagccatgcctaacatgcttagaattatggcctcacttgttcttgctcgcaaacatacaacgtgttgtagcttgtcacaccgtttctatagattagctaatgagtgtgctcaagtattgagtgaaatggtcatgtgtggcggttcactatatgttaaaccaggtggaacc			n.a.	0
case11_trim	aaatgtgatagagccatgcctaacatgcttagaattatggcctcacttgttcttgctcgcaaacatacaacgtgttgtagcttgtcacaccgtttctatagattagctaatgagtgtgctcaagtattgagtgaaatggtcatgtgtggcggttcactatatgttaaaccaggtggaacc			n.a.	0
	************************************************************************************************************************************************************************************
ORF1ab	S S G D A T T A Y A N S V F N I C Q A V T A N V N A L L S T D G N K I A D K Y V R N L Q H R L Y E C L Y R N R D V D T D
WIV04	tcatcaggagatgccacaactgcttatgctaatagtgtttttaacatttgtcaagctgtcacggccaatgttaatgcacttttatctactgatggtaacaaaattgccgataagtatgtccgcaatttacaacacagactttatgagtgtctctatagaaatagagatgttgacacagac	15481	15660
WIV04_trim	tcatcaggagatgccacaactgcttatgctaatagtgtttttaacatttgtcaa---------------gttaatgcacttttatctactgatggtaacaaaattgccgataagtatgtccgcaatttacaacacagactttatgagtgtctctatagaaatagagatgttgacacagac			55	15
BA.1.17_trim	tcatcaggagatgccacaactgcttatgctaatagtgtttttaacatttgtcaa---------------gttaatgcacttttatctactgatggtaacaaaattgccgataagtatgtccgcaatttacaacacagactttatgagtgtctctatagaaatagagatgttgacacagac			55	15
BA.5_trim	tcatcaggagatgccacaactgcttatgctaatagtgtttttaacatttgtcaa---------------gttaatgcacttttatctactgatggtaacaaaattgccgataagtatgtccgcaatttacaacacagactttatgagtgtctctatagaaatagagatgttgacacagac			55	15
case1_trim	tcatcaggagatgccacaactgcttatgctaatagtgtttttaacatttgtcaa---------------gttaatgcacttttatctactgatggtaacaaaattgccgataagtatgtccgcaatttacaacacagactttatgagtgtctctatagaaatagagatgttgacacagac			55	15
case2_trim	tcatcaggagatgccacaactgcttatgctaatagtgtttttaacatttgtcaa---------------gttaatgcacttttatctactgatggtaacaaaattgccgataagtatgtccgcaatttacaacacagactttatgagtgtctctatagaaatagagatgttgacacagac			55	15
case8_trim	tcatcaggagatgccacaactgcttatgctaatagtgtttttaacatttgtcaa---------------gttaatgcacttttatctactgatggtaacaaaattgccgataagtatgtccgcaatttacaacacagactttatgagtgtctctatagaaatagagatgttgacacagac			55	15
case9_trim	tcatcaggagatgccacaactgcttatgctaatagtgtttttaacatttgtcaa---------------gttaatgcacttttatctactgatggtaacaaaattgccgataagtatgtccgcaatttacaacacagactttatgagtgtctctatagaaatagagatgttgacacagac			55	15
case5_trim	tcatcaggagatgccacaactgcttatgctaatagtgtttttaacatttgtcaa---------------gttaatgcacttttatctactgatggtaacaaaattgccgataagtatgtccgcaatttacaacacagactttatgagtgtctctatagaaatagagatgttgacacagac			55	15
case4_trim	tcatcaggagatgccacaactgcttatgctaatagtgtttttaacatttgtcaa---------------gttaatgcacttttatctactgatggtaacaaaattgccgataagtatgtccgcaatttacaacacagactttatgagtgtctctatagaaatagagatgttgacacagac			55	15
case7_trim	tcatcaggagatgccacaactgcttatgctaatagtgtttttaacatttgtcaa---------------gttaatgcacttttatctactgatggtaacaaaattgccgataagtatgtccgcaatttacaacacagactttatgagtgtctctatagaaatagagatgttgacacagac			55	15
case3_trim	tcatcaggagatgccacaactgcttatgctaatagtgtttttaacatttgtcaa---------------gttaatgcacttttatctactgatggtaacaaaattgccgataagtatgtccgcaatttacaacacagactttatgagtgtctctatagaaatagagatgttgacacagac			55	15
case6_trim	tcatcaggagatgccacaactgcttatgctaatagtgtttttaacatttgtcaa---------------gttaatgcacttttatctactgatggtaacaaaattgccgataagtatgtccgcaatttacaacacagactttatgagtgtctctatagaaatagagatgttgacacagac			55	15
case13_trim	tcatcaggagatgccacaactgcttatgctaatagtgtttttaacatttgtcaa---------------gttaatgcacttttatctactgatggtaacaaaattgccgataagtatgtccgcaatttacaacacagactttatgagtgtctctatagaaatagagatgttgacacagac			55	15
case14_trim	tcatcaggagatgccacaactgcttatgctaatagtgtttttaacatttgtcaa---------------gttaatgcacttttatctactgatggtaacaaaattgccgataagtatgtccgcaatttacaacacagactttatgagtgtctctatagaaatagagatgttgacacagac			55	15
case12_trim	tcatcaggagatgccacaactgcttatgctaatagtgtttttaacatttgtcaa---------------gttaatgcacttttatctactgatggtaacaaaattgccgataagtatgtccgcaatttacaacacagactttatgagtgtctctatagaaatagagatgttgacacagac			55	15
case10_trim	tcatcaggagatgccacaactgcttatgctaatagtgtttttaacatttgtcaa---------------gttaatgcacttttatctactgatggtaacaaaattgccgataagtatgtccgcaatttacaacacagactttatgagtgtctctatagaaatagagatgttgacacagac			55	15
BA.2_trim	tcatcaggagatgccacaactgcttatgctaatagtgtttttaacatttgtcaa---------------gttaatgcacttttatctactgatggtaacaaaattgccgataagtatgtccgcaatttacaacacagactttatgagtgtctctatagaaatagagatgttgacacagac			55	15
case11_trim	tcatcaggagatgccacaactgcttatgctaatagtgtttttaacatttgtcaa---------------gttaatgcacttttatctactgatggtaacaaaattgccgataagtatgtccgcaatttacaacacagactttatgagtgtctctatagaaatagagatgttgacacagac			55	15
	****************************************************** ***************************************************************************************************************
ORF1ab	F V N E F Y A Y L R K H F S M M I L S D D A V V C F N S T Y A S Q G L V A S I K N F K S V L Y Y Q N N V F M S E A K C W
WIV04	tttgtgaatgagttttacgcatatttgcgtaaacatttctcaatgatgatactctctgacgatgctgttgtgtgtttcaatagcacttatgcatctcaaggtctagtggctagcataaagaactttaagtcagttctttattatcaaaacaatgtttttatgtctgaagcaaaatgttgg	15661	15840
WIV04_trim	tttgtgaatgagttttacgcatatttgcgtaaacatttctcaatgatgatactctctgacgatgctgttgtgtgtttcaatagca----------------------ggctagcataaagaactttaagtcagttctttattatcaaaacaatgtttttatgtctgaagcaaaatgttgg			86	22
BA.1.17_trim	tttgtgaatgagttttacgcatatttgcgtaaacatttctcaatgatgatactctctgacgatgctgttgtgtgtttcaatagca----------------------ggctagcataaagaactttaagtcagttctttattatcaaaacaatgtttttatgtctgaagcaaaatgttgg			86	22
BA.5_trim	tttgtgaatgagttttacgcatatttgcgtaaacatttctcaatgatgatactttctgacgatgctgttgtgtgtttcaatagca----------------------ggctagcataaagaactttaagtcagttctttattatcaaaacaatgtttttatgtctgaagcaaaatgttgg			86	22
case1_trim	tttgtgaatgagttttacgcatatttgcgtaaacatttctcaatgatgatactttctgacgatgctgttgtgtgtttcaatagca----------------------ggctagcataaagaactttaagtcagttctttattatcaaaacaatgtttttatgtctgaagcaaaatgttgg			86	22
case2_trim	tttgtgaatgagttttacgcatatttgcgtaaacatttctcaatgatgatactttctgacgatgctgttgtgtgtttcaatagca----------------------ggctagcataaagaactttaagtcagttctttattatcaaaacaatgtttttatgtctgaagcaaaatgttgg			86	22
case8_trim	tttgtgaatgagttttacgcatatttgcgtaaacatttctcaatgatgatactttctgacgatgctgttgtgtgtttcaatagca----------------------ggctagcataaagaactttaagtcagttctttattatcaaaacaatgtttttatgtctgaagcaaaatgttgg			86	22
case9_trim	tttgtgaatgagttttacgcatatttgcgtaaacatttctcaatgatgatactttctgacgatgctgttgtgtgtttcaatagca----------------------ggctagcataaagaactttaagtcagttctttattatcaaaacaatgtttttatgtctgaagcaaaatgttgg			86	22
case5_trim	tttgtgaatgagttttacgcatatttgcgtaaacatttctcaatgatgatactttctgacgatgctgttgtgtgtttcaatagca----------------------ggctagcataaagaactttaagtcagttctttattatcaaaacaatgtttttatgtctgaagcaaaatgttgg			86	22
case4_trim	tttgtgaatgagttttacgcatatttgcgtaaacatttctcaatgatgatactttctgacgatgctgttgtgtgtttcaatagca----------------------ggctagcataaagaactttaagtcagttctttattatcaaaacaatgtttttatgtctgaagcaaaatgttgg			86	22
case7_trim	tttgtgaatgagttttacgcatatttgcgtaaacatttctcaatgatgatactttctgacgatgctgttgtgtgtttcaatagca----------------------ggctagcataaagaactttaagtcagttctttattatcaaaacaatgtttttatgtctgaagcaaaatgttgg			86	22
case3_trim	tttgtgaatgagttttacgcatatttgcgtaaacatttctcaatgatgatactttctgacgatgctgttgtgtgtttcaatagca----------------------ggctagcataaagaactttaagtcagttctttattatcaaaacaatgtttttatgtctgaagcaaaatgttgg			86	22
case6_trim	tttgtgaatgagttttacgcatatttgcgtaaacatttctcaatgatgatactttctgacgatgctgttgtgtgtttcaatagca----------------------ggctagcataaagaactttaagtcagttctttattatcaaaacaatgtttttatgtctgaagcaaaatgttgg			86	22
case13_trim	tttgtgaatgagttttacgcatatttgcgtaaacatttctcaatgatgatactttctgacgatgctgttgtgtgtttcaatagca----------------------ggctagcataaagaactttaagtcagttctttattatcaaaacaatgtttttatgtctgaagcaaaatgttgg			86	22
case14_trim	tttgtgaatgagttttacgcatatttgcgtaaacatttctcaatgatgatactttctgacgatgctgttgtgtgtttcaatagca----------------------ggctagcataaagaactttaagtcagttctttattatcaaaacaatgtttttatgtctgaagcaaaatgttgg			86	22
case12_trim	tttgtgaatgagttttacgcatatttgcgtaaacatttctcaatgatgatactttctgacgatgctgttgtgtgtttcaatagca----------------------ggctagcataaagaactttaagtcagttctttattatcaaaacaatgtttttatgtctgaagcaaaatgttgg			86	22
case10_trim	tttgtgaatgagttttacgcatatttgcgtaaacatttctcaatgatgatactttctgacgatgctgttgtgtgtttcaatagca----------------------ggctagcataaagaactttaagtcagttctttattatcaaaacaatgtttttatgtctgaagcaaaatgttgg			86	22
BA.2_trim	tttgtgaatgagttttacgcatatttgcgtaaacatttctcaatgatgatactttctgacgatgctgttgtgtgtttcaatagca----------------------ggctagcataaagaactttaagtcagttctttattatcaaaacaatgtttttatgtctgaagcaaaatgttgg			86	22
case11_trim	tttgtgaatgagttttacgcatatttgcgtaaacatttctcaatgatgatactttctgacgatgctgttgtgtgtttcaatagca----------------------ggctagcataaagaactttaagtcagttctttattatcaaaacaatgtttttatgtctgaagcaaaatgttgg			86	22
	*****************************************************.******************************* *************************************************************************
ORF1ab	T E T D L T K G P H E F C S Q H T M L V K Q G D D Y V Y L P Y P D P S R I L G A G C F V D D I V K T D G T L M I E R F V
WIV04	actgagactgaccttactaaaggacctcatgaattttgctctcaacatacaatgctagttaaacagggtgatgattatgtgtaccttccttacccagatccatcaagaatcctaggggccggctgttttgtagatgatatcgtaaaaacagatggtacacttatgattgaacggttcgtg	15841	16020
WIV04_trim	actgagactgaccttactaaaggacctcatgaattttgctctcaacatacaatgctagttaaacagggtgatgattatgtgtaccttccttacccagatccatcaagaatcctaggggccggctgttttgtagatgatatcgtaaaaacagatggtacacttatgattgaa---------			172	9
BA.1.17_trim	actgagactgaccttactaaaggacctcatgaattttgctctcaacatacaatgctagttaaacagggtgatgattatgtgtaccttccttacccagatccatcaagaatcctaggggccggctgttttgtagatgatatcgtaaaaacagatggtacacttatgattgaa---------			172	9
BA.5_trim	actgagactgaccttactaaaggacctcatgaattttgctctcaacatacaatgctagttaaacagggtgatgattatgtgtaccttccttacccagatccatcaagaatcctaggggccggctgttttgtagatgatatcgtaaaaacagatggtacacttatgattgaa---------			172	9
case1_trim	actgagactgaccttactaaaggacctcatgaattttgctctcaacatacaatgctagttaaacagggtgatgattatgtgtaccttccttacccagatccatcaagaatcctaggggccggctgttttgtagatgatatcgtaaaaacagatggtacacttatgattgaa---------			172	9
case2_trim	actgagactgaccttactaaaggacctcatgaattttgctctcaacatacaatgctagttaaacagggtgatgattatgtgtaccttccttacccagatccatcaagaatcctaggggccggctgttttgtagatgatatcgtaaaaacagatggtacacttatgattgaa---------			172	9
case8_trim	actgagactgaccttactaaaggacctcatgaattttgctctcaacatacaatgctagttaaacagggtgatgattatgtgtaccttccttacccagatccatcaagaatcctaggggccggctgttttgtagatgatatcgtaaaaacagatggtacacttatgattgaa---------			172	9
case9_trim	actgagactgaccttactaaaggacctcatgaattttgctctcaacatacaatgctagttaaacagggtgatgattatgtgtaccttccttacccagatccatcaagaatcctaggggccggctgttttgtagatgatatcgtaaaaacagatggtacacttatgattgaa---------			172	9
case5_trim	actgagactgaccttactaaaggacctcatgaattttgctctcaacatacaatgctagttaaacagggtgatgattatgtgtaccttccttacccagatccatcaagaatcctaggggccggctgttttgtagatgatatcgtaaaaacagatggtacacttatgattgaa---------			172	9
case4_trim	actgagactgaccttactaaaggacctcatgaattttgctctcaacatacaatgctagttaaacagggtgatgattatgtgtaccttccttacccagatccatcaagaatcctaggggccggctgttttgtagatgatatcgtaaaaacagatggtacacttatgattgaa---------			172	9
case7_trim	actgagactgaccttactaaaggacctcatgaattttgctctcaacatacaatgctagttaaacagggtgatgattatgtgtaccttccttacccagatccatcaagaatcctaggggccggctgttttgtagatgatatcgtaaaaacagatggtacacttatgattgaa---------			172	9
case3_trim	actgagactgaccttactaaaggacctcatgaattttgctctcaacatacaatgctagttaaacagggtgatgattatgtgtaccttccttacccagatccatcaagaatcctaggggccggctgttttgtagatgatatcgtaaaaacagatggtacacttatgattgaa---------			172	9
case6_trim	actgagactgaccttactaaaggacctcatgaattttgctctcaacatacaatgctagttaaacagggtgatgattatgtgtaccttccttacccagatccatcaagaatcctaggggccggctgttttgtagatgatatcgtaaaaacagatggtacacttatgattgaa---------			172	9
case13_trim	actgagactgaccttactaaaggacctcatgaattttgctctcaacatacaatgctagttaaacagggtgatgattatgtgtaccttccttacccagatccatcaagaatcctaggggccggctgttttgtagatgatatcgtaaaaacagatggtacacttatgattgaa---------			172	9
case14_trim	actgagactgaccttactaaaggacctcatgaattttgctctcaacatacaatgctagttaaacagggtgatgattatgtgtaccttccttacccagatccatcaagaatcctaggggccggctgttttgtagatgatatcgtaaaaacagatggtacacttatgattgaa---------			172	9
case12_trim	actgagactgaccttactaaaggacctcatgaattttgctctcaacatacaatgctagttaaacagggtgatgattatgtgtaccttccttacccagatccatcaagaatcctaggggccggctgttttgtagatgatatcgtaaaaacagatggtacacttatgattgaa---------			172	9
case10_trim	actgagactgaccttactaaaggacctcatgaattttgctctcaacatacaatgctagttaaacagggtgatgattatgtgtaccttccttacccagatccatcaagaatcctaggggccggctgttttgtagatgatatcgtaaaaacagatggtacacttatgattgaa---------			172	9
BA.2_trim	actgagactgaccttactaaaggacctcatgaattttgctctcaacatacaatgctagttaaacagggtgatgattatgtgtaccttccttacccagatccatcaagaatcctaggggccggctgttttgtagatgatatcgtaaaaacagatggtacacttatgattgaa---------			172	9
case11_trim	actgagactgaccttactaaaggacctcatgaattttgctctcaacatacaatgctagttaaacagggtgatgattatgtgtaccttccttacccagatccatcaagaatcctaggggccggctgttttgtagatgatatcgtaaaaacagatggtacacttatgattgaa---------			172	9
	***************************************************************************************************************************************************************************
ORF1ab	S L A I D A Y P L T K H P N Q E Y A D V F H L Y L Q Y I R K L H D E L T G H M L D M Y S V M L T N D N T S R Y W E P E F
WIV04	tctttagctatagatgcttacccacttactaaacatcctaatcaggagtatgctgatgtctttcatttgtacttacaatacataagaaagctacatgatgagttaacaggacacatgttagacatgtattctgttatgcttactaatgataacacttcaaggtattgggaacctgagttt	16021	16200
WIV04_trim	---------atagatgcttacccacttactaaacatcctaatcaggagtatgctgatgtctttcatttgtacttacaatacataagaaagctacatgatgagttaacaggacacatgttagacatgtattctgttatgcttactaatgataacacttcaaggtattgggaacctgagttt			1	9
BA.1.17_trim	---------atagatgcttacccacttactaaacatcctaatcaggagtatgctgatgtctttcatttgtacttacaatacataagaaagctacatgatgagttaacaggacacatgttagacatgtattctgttatgcttactaatgataacacttcaaggtattgggaacctgagttt			1	9
BA.5_trim	---------atagatgcttacccacttactaaacatcctaatcaggagtatgctgatgtctttcatttgtacttacaatacataagaaagctacatgatgagttaacaggacacatgttagacatgtattctgttatgcttactaatgataacacttcaaggtattgggaacctgagttt			1	9
case1_trim	---------atagatgcttacccacttactaaacatcctaatcaggagtatgctgatgtctttcatttgtacttacaatacataagaaagctacatgatgagttaacaggacacatgttagacatgtattctgttatgcttactaatgataacacttcaaggtattgggaacctgagttt			1	9
case2_trim	---------atagatgcttacccacttactaaacatcctaatcaggagtatgctgatgtctttcatttgtacttacaatacataagaaagctacatgatgagttaacaggacacatgttagacatgtattctgttatgcttactaatgataacacttcaaggtattgggaacctgagttt			1	9
case8_trim	---------atagatgcttacccacttactaaacatcctaatcaggagtatgctgatgtctttcatttgtacttacaatacataagaaagctacatgatgagttaacaggacacatgttagacatgtattctgttatgcttactaatgataacacttcaaggtattgggaacctgagttt			1	9
case9_trim	---------atagatgcttacccacttactaaacatcctaatcaggagtatgctgatgtctttcatttgtacttacaatacataagaaagctacatgatgagttaacaggacacatgttagacatgtattctgttatgcttactaatgataacacttcaaggtattgggaacctgagttt			1	9
case5_trim	---------atagatgcttacccacttactaaacatcctaatcaggagtatgctgatgtctttcatttgtacttacaatacataagaaagctacatgatgagttaacaggacacatgttagacatgtattctgttatgcttactaatgataacacttcaaggtattgggaacctgagttt			1	9
case4_trim	---------atagatgcttacccacttactaaacatcctaatcaggagtatgctgatgtctttcatttgtacttacaatacataagaaagctacatgatgagttaacaggacacatgttagacatgtattctgttatgcttactaatgataacacttcaaggtattgggaacctgagttt			1	9
case7_trim	---------atagatgcttacccacttactaaacatcctaatcaggagtatgctgatgtctttcatttgtacttacaatacataagaaagctacatgatgagttaacaggacacatgttagacatgtattctgttatgcttactaatgataacacttcaaggtattgggaacctgagttt			1	9
case3_trim	---------atagatgcttacccacttactaaacatcctaatcaggagtatgctgatgtctttcatttgtacttacaatacataagaaagctacatgatgagttaacaggacacatgttagacatgtattctgttatgcttactaatgataacacttcaaggtattgggaacctgagttt			1	9
case6_trim	---------atagatgcttacccacttactaaacatcctaatcaggagtatgctgatgtctttcatttgtacttacaatacataagaaagctacatgatgagttaacaggacacatgttagacatgtattctgttatgcttactaatgataacacttcaaggtattgggaacctgagttt			1	9
case13_trim	---------atagatgcttacccacttactaaacatcctaatcaggagtatgctgatgtctttcatttgtacttacaatacataagaaagctacatgatgagttaacaggacacatgttagacatgtattctgttatgcttactaatgataacacttcaaggtattgggaacctgagttt			1	9
case14_trim	---------atagatgcttacccacttactaaacatcctaatcaggagtatgctgatgtctttcatttgtacttacaatacataagaaagctacatgatgagttaacaggacacatgttagacatgtattctgttatgcttactaatgataacacttcaaggtattgggaacctgagttt			1	9
case12_trim	---------atagatgcttacccacttactaaacatcctaatcaggagtatgctgatgtctttcatttgtacttacaatacataagaaagctacatgatgagttaacaggacacatgttagacatgtattctgttatgcttactaatgataacacttcaaggtattgggaacctgagttt			1	9
case10_trim	---------atagatgcttacccacttactaaacatcctaatcaggagtatgctgatgtctttcatttgtacttacaatacataagaaagctacatgatgagttaacaggacacatgttagacatgtattctgttatgcttactaatgataacacttcaaggtattgggaacctgagttt			1	9
BA.2_trim	---------atagatgcttacccacttactaaacatcctaatcaggagtatgctgatgtctttcatttgtacttacaatacataagaaagctacatgatgagttaacaggacacatgttagacatgtattctgttatgcttactaatgataacacttcaaggtattgggaacctgagttt			1	9
case11_trim	---------atagatgcttacccacttactaaacatcctaatcaggagtatgctgatgtctttcatttgtacttacaatacataagaaagctacatgatgagttaacaggacacatgttagacatgtattctgttatgcttactaatgataacacttcaaggtattgggaacctgagttt			1	9
	***************************************************************************************************************************************************************************
ORF1ab	Y E A M Y T P H T V L Q A V G A C V L C N S Q T S L R C G A C I R R P F L C C K C C Y D H V I S T S H K L V L S V N P Y
WIV04	tatgaggctatgtacacaccgcatacagtcttacaggctgttggggcttgtgttctttgcaattcacagacttcattaagatgtggtgcttgcatacgtagaccattcttatgttgtaaatgctgttacgaccatgtcatatcaacatcacataaattagtcttgtctgttaatccgtat	16201	16380
WIV04_trim	tatgaggctatgtacacaccgcatacagtcttacaggctgttggggcttgtgttctttgcaattcacagacttcattaag---------------acgtagaccattcttatgttgtaaatgctgttacgaccatgtcatatcaacatcacataaattagtcttgtctgttaatccgtat			81	15
BA.1.17_trim	tatgaggctatgtacacaccgcatacagtcttacaggctgttggggcttgtgttctttgcaattcacagacttcattaag---------------acgtagaccattcttatgttgtaaatgctgttacgaccatgtcatatcaacatcacataaattagtcttgtctgttaatccgtat			81	15
BA.5_trim	tatgaggctatgtacacaccgcatacagtcttacaggctgttggggcttgtgttctttgcaattcacagacttcattaag---------------acgtagaccattcttatgttgtaaatgctgttacgaccatgtcatatcaacatcacataaattagtcttgtctgttaatccgtat			81	15
case1_trim	tatgaggctatgtacacaccgcatacagtcttacaggctgttggggcttgtgttctttgcaattcacagacttcattaag---------------acgtagaccattcttatgttgtaaatgctgttacgaccatgtcatatcaacatcacataaattagtcttgtctgttaatccgtat			81	15
case2_trim	tatgaggctatgtacacaccgcatacagtcttacaggctgttggggcttgtgttctttgcaattcacagacttcattaag---------------acgtagaccattcttatgttgtaaatgctgttacgaccatgtcatatcaacatcacataaattagtcttgtctgttaatccgtat			81	15
case8_trim	tatgaggctatgtacacaccgcatacagtcttacaggctgttggggcttgtgttctttgcaattcacagacttcattaag---------------acgtagaccattcttatgttgtaaatgctgttacgaccatgtcatatcaacatcacataaattagtcttgtctgttaatccgtat			81	15
case9_trim	tatgaggctatgtacacaccgcatacagtcttacaggctgttggggcttgtgttctttgcaattcacagacttcattaag---------------acgtagaccattcttatgttgtaaatgctgttacgaccatgtcatatcaacatcacataaattagtcttgtctgttaatccgtat			81	15
case5_trim	tatgaggctatgtacacaccgcatacagtcttacaggctgttggggcttgtgttctttgcaattcacagacttcattaag---------------acgtagaccattcttatgttgtaaatgctgttacgaccatgtcatatcaacatcacataaattagtcttgtctgttaatccgtat			81	15
case4_trim	tatgaggctatgtacacaccgcatacagtcttacaggctgttggggcttgtgttctttgcaattcacagacttcattaag---------------acgtagaccattcttatgttgtaaatgctgttacgaccatgtcatatcaacatcacataaattagtcttgtctgttaatccgtat			81	15
case7_trim	tatgaggctatgtacacaccgcatacagtcttacaggctgttggggcttgtgttctttgcaattcacagacttcattaag---------------acgtagaccattcttatgttgtaaatgctgttacgaccatgtcatatcaacatcacataaattagtcttgtctgttaatccgtat			81	15
case3_trim	tatgaggctatgtacacaccgcatacagtcttacaggctgttggggcttgtgttctttgcaattcacagacttcattaag---------------acgtagaccattcttatgttgtaaatgctgttacgaccatgtcatatcaacatcacataaattagtcttgtctgttaatccgtat			81	15
case6_trim	tatgaggctatgtacacaccgcatacagtcttacaggctgttggggcttgtgttctttgcaattcacagacttcattaag---------------acgtagaccattcttatgttgtaaatgctgttacgaccatgtcatatcaacatcacataaattagtcttgtctgttaatccgtat			81	15
case13_trim	tatgaggctatgtacacaccgcatacagtcttacaggctgttggggcttgtgttctttgcaattcacagacttcattaag---------------acgtagaccattcttatgttgtaaatgctgttacgaccatgtcatatcaacatcacataaattagtcttgtctgttaatccgtat			81	15
case14_trim	tatgaggctatgtacacaccgcatacagtcttacaggctgttggggcttgtgttctttgcaattcacagacttcattaag---------------acgtagaccattcttatgttgtaaatgctgttacgaccatgtcatatcaacatcacataaattagtcttgtctgttaatccgtat			81	15
case12_trim	tatgaggctatgtacacaccgcatacagtcttacaggctgttggggcttgtgttctttgcaattcacagacttcattaag---------------acgtagaccattcttatgttgtaaatgctgttacgaccatgtcatatcaacatcacataaattagtcttgtctgttaatccgtat			81	15
case10_trim	tatgaggctatgtacacaccgcatacagtcttacaggctgttggggcttgtgttctttgcaattcacagacttcattaag---------------acgtagaccattcttatgttgtaaatgctgttacgaccatgtcatatcaacatcacataaattagtcttgtctgttaatccgtat			81	15
BA.2_trim	tatgaggctatgtacacaccgcatacagtcttacaggctgttggggcttgtgttctttgcaattcacagacttcattaag---------------acgtagaccattcttatgttgtaaatgctgttacgaccatgtcatatcaacatcacataaattagtcttgtctgttaatccgtat			81	15
case11_trim	tatgaggctatgtacacaccgcatacagtcttacaggctgttggggcttgtgttctttgcaattcacagacttcattaag---------------acgtagaccattcttatgttgtaaatgctgttacgaccatgtcatatcaacatcacataaattagtcttgtctgttaatccgtat			81	15
	******************************************************************************** *************************************************************************************
ORF1ab	V C N A P G C D V T D V T Q L Y L G G M S Y Y C K S H K P P I S F P L C A N G Q V F G L Y K N T C V G S D N V T D F N A
WIV04	gtttgcaatgctccaggttgtgatgtcacagatgtgactcaactttacttaggaggtatgagctattattgtaaatcacataaaccacccattagttttccattgtgtgctaatggacaagtttttggtttatataaaaatacatgtgttggtagcgataatgttactgactttaatgca	16381	16560
WIV04_trim	gtttgcaatgctccaggttgtgatgtcacagatgtgactcaactttacttaggaggtatgagctattattgtaaatcacataaaccaccca---------------------------------ttggtttatataaaaatacatgtgttggtagcgataatgttactgactttaatgca			92	33
BA.1.17_trim	gtttgcaatgctccaggttgtgatgtcacagatgtgactcaactttacttaggaggtatgagctattattgtaaatcacataaaccaccca---------------------------------ttggtttatataaaaatacatgtgttggtagcgataatgttactgactttaatgca			92	33
BA.5_trim	gtttgcaatgctccaggttgtgatgtcacagatgtgactcaactttacttaggaggtatgagctattattgtaaatcacataaaccaccca---------------------------------ttggtttatataaaaatacatgtgttggtagcgataatgttactgactttaatgca			92	33
case1_trim	gtttgcaatgctccaggttgtgatgtcacagatgtgactcaactttacttaggaggtatgagctattattgtaaatcacataaaccaccca---------------------------------ttggtttatataaaaatacatgtgttggtagcgataatgttactgactttaatgca			92	33
case2_trim	gtttgcaatgctccaggttgtgatgtcacagatgtgactcaactttacttaggaggtatgagctattattgtaaatcacataaaccaccca---------------------------------ttggtttatataaaaatacatgtgttggtagcgataatgttactgactttaatgca			92	33
case8_trim	gtttgcaatgctccaggttgtgatgtcacagatgtgactcaactttacttaggaggtatgagctattattgtaaatcacataaaccaccca---------------------------------ttggtttatataaaaatacatgtgttggtagcgataatgttactgactttaatgca			92	33
case9_trim	gtttgcaatgctccaggttgtgatgtcacagatgtgactcaactttacttaggaggtatgagctattattgtaaatcacataaaccaccca---------------------------------ttggtttatataaaaatacatgtgttggtagcgataatgttactgactttaatgca			92	33
case5_trim	gtttgcaatgctccaggttgtgatgtcacagatgtgactcaactttacttaggaggtatgagctattattgtaaatcacataaaccaccca---------------------------------ttggtttatataaaaatacatgtgttggtagcgataatgttactgactttaatgca			92	33
case4_trim	gtttgcaatgctccaggttgtgatgtcacagatgtgactcaactttacttaggaggtatgagctattattgtaaatcacataaaccaccca---------------------------------ttggtttatataaaaatacatgtgttggtagcgataatgttactgactttaatgca			92	33
case7_trim	gtttgcaatgctccaggttgtgatgtcacagatgtgactcaactttacttaggaggtatgagctattattgtaaatcacataaaccaccca---------------------------------ttggtttatataaaaatacatgtgttggtagcgataatgttactgactttaatgca			92	33
case3_trim	gtttgcaatgctccaggttgtgatgtcacagatgtgactcaactttacttaggaggtatgagctattattgtaaatcacataaaccaccca---------------------------------ttggtttatataaaaatacatgtgttggtagcgataatgttactgactttaatgca			92	33
case6_trim	gtttgcaatgctccaggttgtgatgtcacagatgtgactcaactttacttaggaggtatgagctattattgtaaatcacataaaccaccca---------------------------------ttggtttatataaaaatacatgtgttggtagcgataatgttactgactttaatgca			92	33
case13_trim	gtttgcaatgctccaggttgtgatgtcacagatgtgactcaactttacttaggaggtatgagctattattgtaaatcacataaaccaccca---------------------------------ttggtttatataaaaatacatgtgttggtagcgataatgttactgactttaatgca			92	33
case14_trim	gtttgcaatgctccaggttgtgatgtcacagatgtgactcaactttacttaggaggtatgagctattattgtaaatcacataaaccaccca---------------------------------ttggtttatataaaaatacatgtgttggtagcgataatgttactgactttaatgca			92	33
case12_trim	gtttgcaatgctccaggttgtgatgtcacagatgtgactcaactttacttaggaggtatgagctattattgtaaatcacataaaccaccca---------------------------------ttggtttatataaaaatacatgtgttggtagcgataatgttactgactttaatgca			92	33
case10_trim	gtttgcaatgctccaggttgtgatgtcacagatgtgactcaactttacttaggaggtatgagctattattgtaaatcacataaaccaccca---------------------------------ttggtttatataaaaatacatgtgttggtagcgataatgttactgactttaatgca			92	33
BA.2_trim	gtttgcaatgctccaggttgtgatgtcacagatgtgactcaactttacttaggaggtatgagctattattgtaaatcacataaaccaccca---------------------------------ttggtttatataaaaatacatgtgttggtagcgataatgttactgactttaatgca			92	33
case11_trim	gtttgcaatgctccaggttgtgatgtcacagatgtgactcaactttacttaggaggtatgagctattattgtaaatcacataaaccaccca---------------------------------ttggtttatataaaaatacatgtgttggtagcgataatgttactgactttaatgca			92	33
	******************************************************************************************* ********************************************************
ORF1ab	I A T C D W T N A G D Y I L A N T C T E R L K L F A A E T L K A T E E T F K L S Y G I A T V R E V L S D R E L H L S W E
WIV04	attgcaacatgtgactggacaaatgctggtgattacattttagctaacacctgtactgaaagactcaagctttttgcagcagaaacgctcaaagctactgaggagacatttaaactgtcttatggtattgctactgtacgtgaagtgctgtctgacagagaattacatctttcatgggaa	16561	16740
WIV04_trim	attgcaacatgtgactggacaaatgctggtgattacattttagctaacacctgtactgaaagactcaagctttttgcagcagaaacgctcaaagctactgaggagacatttaaactgtcttatggtattgctactgtacgtgaagtgctgtctgacagagaattacatctttcatgggaa			n.a.	0
BA.1.17_trim	attgcaacatgtgactggacaaatgctggtgattacattttagctaacacctgtactgaaagactcaagctttttgcagcagaaacgctcaaagctactgaggagacatttaaactgtcttatggtattgctactgtacgtgaagtgctgtctgacagagaattacatctttcatgggaa			n.a.	0
BA.5_trim	attgcaacatgtgactggacaaatgctggtgattacattttagctaacacctgtactgaaagactcaagctttttgcagcagaaacgctcaaagctactgaggagacatttaaactgtcttatggtattgctactgtacgtgaagtgctgtctgacagagaattacatctttcatgggaa			n.a.	0
case1_trim	attgcaacatgtgactggacaaatgctggtgattacattttagctaacacctgtactgaaagactcaagctttttgcagcagaaacgctcaaagctactgaggagacatttaaactgtcttatggtattgctactgtacgtgaagtgctgtctgacagagaattacatctttcatgggaa			n.a.	0
case2_trim	attgcaacatgtgactggacaaatgctggtgattacattttagctaacacctgtactgaaagactcaagctttttgcagcagaaacgctcaaagctactgaggagacatttaaactgtcttatggtattgctactgtacgtgaagtgctgtctgacagagaattacatctttcatgggaa			n.a.	0
case8_trim	attgcaacatgtgactggacaaatgctggtgattacattttagctaacacctgtactgaaagactcaagctttttgcagcagaaacgctcaaagctactgaggagacatttaaactgtcttatggtattgctactgtacgtgaagtgctgtctgacagagaattacatctttcatgggaa			n.a.	0
case9_trim	attgcaacatgtgactggacaaatgctggtgattacattttagctaacacctgtactgaaagactcaagctttttgcagcagaaacgctcaaagctactgaggagacatttaaactgtcttatggtattgctactgtacgtgaagtgctgtctgacagagaattacatctttcatgggaa			n.a.	0
case5_trim	attgcaacatgtgactggacaaatgctggtgattacattttagctaacacctgtactgaaagactcaagctttttgcagcagaaacgctcaaagctactgaggagacatttaaactgtcttatggtattgctactgtacgtgaagtgctgtctgacagagaattacatctttcatgggaa			n.a.	0
case4_trim	attgcaacatgtgactggacaaatgctggtgattacattttagctaacacctgtactgaaagactcaagctttttgcagcagaaacgctcaaagctactgaggagacatttaaactgtcttatggtattgctactgtacgtgaagtgctgtctgacagagaattacatctttcatgggaa			n.a.	0
case7_trim	attgcaacatgtgactggacaaatgctggtgattacattttagctaacacctgtactgaaagactcaagctttttgcagcagaaacgctcaaagctactgaggagacatttaaactgtcttatggtattgctactgtacgtgaagtgctgtctgacagagaattacatctttcatgggaa			n.a.	0
case3_trim	attgcaacatgtgactggacaaatgctggtgattacattttagctaacacctgtactgaaagactcaagctttttgcagcagaaacgctcaaagctactgaggagacatttaaactgtcttatggtattgctactgtacgtgaagtgctgtctgacagagaattacatctttcatgggaa			n.a.	0
case6_trim	attgcaacatgtgactggacaaatgctggtgattacattttagctaacacctgtactgaaagactcaagctttttgcagcagaaacgctcaaagctactgaggagacatttaaactgtcttatggtattgctactgtacgtgaagtgctgtctgacagagaattacatctttcatgggaa			n.a.	0
case13_trim	attgcaacatgtgactggacaaatgctggtgattacattttagctaacacctgtactgaaagactcaagctttttgcagcagaaacgctcaaagctactgaggagacatttaaactgtcttatggtattgctactgtacgtgaagtgctgtctgacagagaattacatctttcatgggaa			n.a.	0
case14_trim	attgcaacatgtgactggacaaatgctggtgattacattttagctaacacctgtactgaaagactcaagctttttgcagcagaaacgctcaaagctactgaggagacatttaaactgtcttatggtattgctactgtacgtgaagtgctgtctgacagagaattacatctttcatgggaa			n.a.	0
case12_trim	attgcaacatgtgactggacaaatgctggtgattacattttagctaacacctgtaatgaaagactcaagctttttgcagcagaaacgctcaaagctactgaggagacatttaaactgtcttatggtattgctactgtacgtgaagtgctgtctgacagagaattacatctttcatgggaa			n.a.	0
case10_trim	attgcaacatgtgactggacaaatgctggtgattacattttagctaacacctgtactgaaagactcaagctttttgcagcagaaacgctcaaagctactgaggagacatttaaactgtcttatggtattgctactgtacgtgaagtgctgtctgacagagaattacatctttcatgggaa			n.a.	0
BA.2_trim	attgcaacatgtgactggacaaatgctggtgattacattttagctaacacctgtactgaaagactcaagctttttgcagcagaaacgctcaaagctactgaggagacatttaaactgtcttatggtattgctactgtacgtgaagtgctgtctgacagagaattacatctttcatgggaa			n.a.	0
case11_trim	attgcaacatgtgactggacaaatgctggtgattacattttagctaacacctgtactgaaagactcaagctttttgcagcagaaacgctcaaagctactgaggagacatttaaactgtcttatggtattgctactgtacgtgaagtgctgtctgacagagaattacatctttcatgggaa			n.a.	0
	******************************************************* ****************************************************************************************************************************
ORF1ab	V G K P R P P L N R N Y V F T G Y R V T K N S K V Q I G E Y T F E K G D Y G D A V V Y R G T T T Y K L N V G D Y F V L T
WIV04	gttggtaaacctagaccaccacttaaccgaaattatgtctttactggttatcgtgtaactaaaaacagtaaagtacaaataggagagtacacctttgaaaaaggtgactatggtgatgctgttgtttaccgaggtacaacaacttacaaattaaatgttggtgattattttgtgctgaca	16741	16920
WIV04_trim	gttggta----------------taaccgaaattatgtctttactggttatcgtgtaactaaaaacagtaaagtacaaataggagagtacacctttgaaaaaggtgactatggtgatgctgttgtttaccgaggtacaacaacttacaaattaaatgttggtgattattttgtgctgaca			8	16
BA.1.17_trim	gttggta----------------taaccgaaattatgtctttactggttatcgtgtaactaaaaacagtaaagtacaaataggagagtacacctttgaaaaaggtgactatggtgatgctgttgtttaccgaggtacaacaacttacaaattaaatgttggtgattattttgtgctgaca			8	16
BA.5_trim	gttggta----------------taaccgaaattatgtctttactggttatcgtgtaactaaaaacagtaaagtacaaataggagagtacacctttgaaaaaggtgactatggtgatgctgttgtttaccgaggtacaacaacttacaaattaaatgttggtgattattttgtgctgaca			8	16
case1_trim	gttggta----------------taaccgaaattatgtctttactggttatcgtgtaactaaaaacagtaaagtacaaataggagagtacacctttgaaaaaggtgactatggtgatgctgttgtttaccgaggtacaacaacttacaaattaaatgttggtgattattttgtgctgaca			8	16
case2_trim	gttggta----------------taaccgaaattatgtctttactggttatcgtgtaactaaaaacagtaaagtacaaataggagagtacacctttgaaaaaggtgactatggtgatgctgttgtttaccgaggtacaacaacttacaaattaaatgttggtgattattttgtgctgaca			8	16
case8_trim	gttggta----------------taaccgaaattatgtctttactggttatcgtgtaactaaaaacagtaaagtacaaataggagagtacacctttgaaaaaggtgactatggtgatgctgttgtttaccgaggtacaacaacttacaaattaaatgttggtgattattttgtgctgaca			8	16
case9_trim	gttggta----------------taaccgaaattatgtctttactggttatcgtgtaactaaaaacagtaaagtacaaataggagagtacacctttgaaaaaggtgactatggtgatgctgttgtttaccgaggtacaacaacttacaaattaaatgttggtgattattttgtgctgaca			8	16
case5_trim	gttggta----------------taaccgaaattatgtctttactggttatcgtgtaactaaaaacagtaaagtacaaataggagagtacacctttgaaaaaggtgactatggtgatgctgttgtttaccgaggtacaacaacttacaaattaaatgttggtgattattttgtgctgaca			8	16
case4_trim	gttggta----------------taaccgaaattatgtctttactggttatcgtgtaactaaaaacagtaaagtacaaataggagagtacacctttgaaaaaggtgactatggtgatgctgttgtttaccgaggtacaacaacttacaaattaaatgttggtgattattttgtgctgaca			8	16
case7_trim	gttggta----------------taaccgaaattatgtctttactggttatcgtgtaactaaaaacagtaaagtacaaataggagagtacacctttgaaaaaggtgactatggtgatgctgttgtttaccgaggtacaacaacttacaaattaaatgttggtgattattttgtgctgaca			8	16
case3_trim	gttggta----------------taaccgaaattatgtctttactggttatcgtgtaactaaaaacagtaaagtacaaataggagagtacacctttgaaaaaggtgactatggtgatgctgttgtttaccgaggtacaacaacttacaaattaaatgttggtgattattttgtgctgaca			8	16
case6_trim	gttggta----------------taaccgaaattatgtctttactggttatcgtgtaactaaaaacagtaaagtacaaataggagagtacacctttgaaaaaggtgactatggtgatgctgttgtttaccgaggtacaacaacttacaaattaaatgttggtgattattttgtgctgaca			8	16
case13_trim	gttggta----------------taaccgaaattatgtctttactggttatcgtgtaactaaaaacagtaaagtacaaataggagagtacacctttgaaaaaggtgactatggtgatgctgttgtttaccgaggtacaacaacttacaaattaaatgttggtgattattttgtgctgaca			8	16
case14_trim	gttggta----------------taaccgaaattatgtctttactggttatcgtgtaactaaaaacagtaaagtacaaataggagagtacacctttgaaaaaggtgactatggtgatgctgttgtttaccgaggtacaacaacttacaaattaaatgttggtgattattttgtgctgaca			8	16
case12_trim	gttggta----------------taaccgaaattatgtctttactggttatcgtgtaactaaaaacagtaaagtacaaataggagagtacacctttgaaaaaggtgactatggtgatgctgttgtttaccgaggtacaacaacttacaaattaaatgttggtgattattttgtgctgaca			8	16
case10_trim	gttggta----------------taaccgaaattatgtctttactggttatcgtgtaactaaaaacagtaaagtacaaataggagagtacacctttgaaaaaggtgactatggtgatgctgttgtttaccgaggtacaacaacttacaaattaaatgttggtgattattttgtgctgaca			8	16
BA.2_trim	gttggta----------------taaccgaaattatgtctttactggttatcgtgtaactaaaaacagtaaagtacaaataggagagtacacctttgaaaaaggtgactatggtgatgctgttgtttaccgaggtacaacaacttacaaattaaatgttggtgattattttgtgctgaca			8	16
case11_trim	gttggta----------------taaccgaaattatgtctttactggttatcgtgtaactaaaaacagtaaagtacaaataggagagtacacctttgaaaaaggtgactatggtgatgctgttgtttaccgaggtacaacaacttacaaattaaatgttggtgattattttgtgctgaca			8	16
	******* *************************************************************************************************************************************************************
ORF1ab	S H T V M P L S A P T L V P Q E H Y V R I T G L Y P T L N I S D E F S S N V A N Y Q K V G M Q K Y S T L Q G P P G T G K
WIV04	tcacatacagtaatgccattaagtgcacctacactagtgccacaagagcactatgttagaattactggcttatacccaacactcaatatctcagatgagttttctagcaatgttgcaaattatcaaaaggttggtatgcaaaagtattctacactccagggaccacctggtactggtaag	16921	17100
WIV04_trim	tcacatacagtaatgccattaagtgcacctacactagtgccacaagagcactatgttagaattactggcttatacccaacactcaa---------------ttctagcaatgttgcaaattatcaaaaggttggtatgcaaaagtattctacactccagggaccacctggtactggtaag			87	15
BA.1.17_trim	tcacatacagtaatgccattaagtgcacctacactagtgccacaagagcactatgttagaattactggcttatacccaacactcaa---------------ttctagcaatgttgcaaattatcaaaaggttggtatgcaaaagtattctacactccagggaccacctggtactggtaag			87	15
BA.5_trim	tcacatacagtaatgccattaagtgcacctacactagtgccacaagagcactatgttagaattactggcttatacccaacactcaa---------------ttctagcaatgttgcaaattatcaaaaggttggtatgcaaaagtattctacactccagggaccacctggtactggtaag			87	15
case1_trim	tcacatacagtaatgccattaagtgcacctacattagtgccacaagagcactatgttagaattactggcttatacccaacactcaa---------------ttctagcaatgttgcaaattatcaaaaggttggtatgcaaaagtattctacactccagggaccacctggtactggtaag			87	15
case2_trim	tcacatacagtaatgccattaagtgcacctacattagtgccacaagagcactatgttagaattactggcttatacccaacactcaa---------------ttctagcaatgttgcaaattatcaaaaggttggtatgcaaaagtattctacactccagggaccacctggtactggtaag			87	15
case8_trim	tcacatacagtaatgccattaagtgcacctacattagtgccacaagagcactatgttagaattactggcttatacccaacactcaa---------------ttctagcaatgttgcaaattatcaaaaggttggtatgcaaaagtattctacactccagggaccacctggtactggtaag			87	15
case9_trim	tcacatacagtaatgccattaagtgcacctacattagtgccacaagagcactatgttagaattactggcttatacccaacactcaa---------------ttctagcaatgttgcaaattatcaaaaggttggtatgcaaaagtattctacactccagggaccacctggtactggtaag			87	15
case5_trim	tcacatacagtaatgccattaagtgcacctacattagtgccacaagagcactatgttagaattactggcttatacccaacactcaa---------------ttctagcaatgttgcaaattatcaaaaggttggtatgcaaaagtattctacactccagggaccacctggtactggtaag			87	15
case4_trim	tcacatacagtaatgccattaagtgcacctacattagtgccacaagagcactatgttagaattactggcttatacccaacactcaa---------------ttctagcaatgttgcaaattatcaaaaggttggtatgcaaaagtattctacactccagggaccacctggtactggtaag			87	15
case7_trim	tcacatacagtaatgccattaagtgcacctacattagtgccacaagagcactatgttagaattactggcttatacccaacactcaa---------------ttctagcaatgttgcaaattatcaaaaggttggtatgcaaaagtattctacactccagggaccacctggtactggtaag			87	15
case3_trim	tcacatacagtaatgccattaagtgcacctacattagtgccacaagagcactatgttagaattactggcttatacccaacactcaa---------------ttctagcaatgttgcaaattatcaaaaggttggtatgcaaaagtattctacactccagggaccacctggtactggtaag			87	15
case6_trim	tcacatacagtaatgccattaagtgcacctacattagtgccacaagagcactatgttagaattactggcttatacccaacactcaa---------------ttctagcaatgttgcaaattatcaaaaggttggtatgcaaaagtattctacactccagggaccacctggtactggtaag			87	15
case13_trim	tcacatacagtaatgccattaagtgcacctacactagtgccacaagagcactatgttagaattactggcttatacccaacactcaa---------------ttctagcaatgttgcaaattatcaaaaggttggtatgcaaaagtattctacactccagggaccacctggtactggtaag			87	15
[truncated: 1,505 more rows]
