# Supplementary material for: Investigation of the individual genetic evolution of SARS-CoV-2 in a small cluster during the rapid spread of the BF.5 lineage in Tokyo, Japan
Source: Front Microbiol. 2023 Sep 6;14:1229234. doi: 10.3389/fmicb.2023.1229234 (PMC10516552; doi:10.3389/fmicb.2023.1229234)
Supplement: Supplementary file 2 [file Data_Sheet_2.xlsx]

## Sheet: Suppl_Data_2
Supplementary Data 2. Summary of Alignments of SARS-CoV-2 Mutations Observed in the HCW Cluster and the Reference Sequence WIV04.
This supplementary data table focuses on the HCW mutations identified in Supplementary Data 1.
The table focuses on the common mutations observed in the HCW cluster and their alignment with the reference sequence WIV04.
These common mutations are indicated with hatch boxes for easy identification.
Gene Names and Amino Acid Sequences: The genes and their corresponding amino acid sequences are aligned with the reference sequence WIV04.
Gene Locations and Amino Acid Sequences: The genes and their corresponding amino acid sequences are aligned with the reference sequence WIV04.
Red highlights: Start codons for each gene are highlighted in red for clear visualization.
Blue highlights: Common mutations observed in the HCW cluster (cases 1-9) are denoted with blue highlights.
"---" symbols indicate the regions where reads were trimmed due to poor quality.
		start	end
ORF1ab	S M P T T I A K N T V K S V G K F C L E A S F N Y L K S P N F S K L I N I I I W F L L L S V C L G S L I Y S T A A L G V
WIV04	atctatgccgactactatagcaaagaatactgttaagagtgtcggtaaattttgtctagaggcttcatttaattatttgaagtcacctaatttttctaaactgataaatattataatttggtttttactattaagtgtttgcctaggttctttaatctactcaaccgctgctttaggtgt	6841	7020
WIV04_trim	atc------------------------tactgttaagagtgtcggtaaattttgtctagaggcttcatttaattatttgaagtcacctaatttttctaaactgataaatattataatttggtttttactattaagtgtttgcctaggttctttaatctactcaaccgctgctttaggtgt
BA.1.17_trim	atc------------------------tactgttaagagtgtcggtaaattttgtctagaggcttcatttaattatttgaagtcacctaatttttctaaactgataaatattataatttggtttttactattaagtgtttgcctaggttctttaatctactcaaccgctgctttaggtgt
BA.5_trim	atc------------------------tactgttaagagtgtcggtaaattttgtctagaggcttcatttaattatttgaagtcacctaatttttctaaactgataaatattataatttggtttttactattaagtgtttgcctaggttctttaatctactcaaccgctgctttaggtgt
case1_trim	atc------------------------tactgttaagagtgtcggtaaattttgtctagaggcttcatttaattatttgaagtcacctaatttttctaaactgataaatattataatttggtttttactattaagtgtgtgcctaggttctttaatctactcaaccgctgctttaggtgt
case2_trim	atc------------------------tactgttaagagtgtcggtaaattttgtctagaggcttcatttaattatttgaagtcacctaatttttctaaactgataaatattataatttggtttttactattaagtgtgtgcctaggttctttaatctactcaaccgctgctttaggtgt
case8_trim	atc------------------------tactgttaagagtgtcggtaaattttgtctagaggcttcatttaattatttgaagtcacctaatttttctaaactgataaatattataatttggtttttactattaagtgtgtgcctaggttctttaatctactcaaccgctgctttaggtgt
case9_trim	atc------------------------tactgttaagagtgtcggtaaattttgtctagaggcttcatttaattatttgaagtcacctaatttttctaaactgataaatattataatttggtttttactattaagtgtgtgcctaggttctttaatctactcaaccgctgctttaggtgt
case5_trim	atc------------------------tactgttaagagtgtcggtaaattttgtctagaggcttcatttaattatttgaagtcacctaatttttctaaactgataaatattataatttggtttttactattaagtgtgtgcctaggttctttaatctactcaaccgctgctttaggtgt
case4_trim	atc------------------------tactgttaagagtgtcggtaaattttgtctagaggcttcatttaattatttgaagtcacctaatttttctaaactgataaatattataatttggtttttactattaagtgtgtgcctaggttctttaatctactcaaccgctgctttaggtgt
case7_trim	atc------------------------tactgttaagagtgtcggtaaattttgtctagaggcttcatttaattatttgaagtcacctaatttttctaaactgataaatattataatttggtttttactattaagtgtgtgcctaggttctttaatctactcaaccgctgctttaggtgt
case3_trim	atc------------------------tactgttaagagtgtcggtaaattttgtctagaggcttcatttaattatttgaagtcacctaatttttctaaactgataaatattataatttggtttttactattaagtgtgtgcctaggttctttaatctactcaaccgctgctttaggtgt
case6_trim	atc------------------------tactgttaagagtgtcggtaaattttgtctagaggcttcatttaattatttgaagtcacctaatttttctaaactgataaatattataatttggtttttactattaagtgtgtgcctaggttctttaatctactcaaccgctgctttaggtgt
case13_trim	atc------------------------tactgttaagagtgtcggtaaattttgtctagaggcttcatttaattatttgaagtcacctaatttttctaaactgataaatattataatttggtttttactattaagtgtgtgcctaggttctttaatctactcaaccgctgctttaggtgt
case14_trim	atc------------------------tactgttaagagtgtcggtaaattttgtctagaggcttcatttaattatttgaagtcacctaatttttctaaactgataaatattataatttggtttttactattaagtgtgtgcctaggttctttaatctactcaaccgctgctttaggtgt
case12_trim	atc------------------------tactgttaagagtgtcggtaaattttgtctagaggcttcatttaattatttgaagtcacctaatttttctaaattgataaatattataatttggtttttactattaagtgtttgcctaggttctttaatctactcaaccgctgctttaggtgt
case10_trim	atc------------------------tactgttaagagtgtcggtaaattttgtctagaggcttcatttaattatttgaagtcacctaatttttctaaactgataaatattataatttggtttttactattaagtgtttgcctaggttctttaatctactcaaccgctgctttaggtgt
BA.2_trim	atc------------------------tactgttaagagtgtcggtaaattttgtctagaggcttcatttaattatttgaagtcacctaatttttctaaactgataaatattataatttggtttttactattaagtgtttgcctaggttctttaatctactcaaccgctgctttaggtgt
case11_trim	atc------------------------tactgttaagagtgtcggtaaattttgtctagaggcttcatttaattatttgaagtcacctaatttttctaaactgataaatattataatttggtttttactattaagtgtttgcctaggttctttaatctactcaaccgctgctttaggtgt
	*** *************************************************************************.************************************* *****************************************
ORF1ab	K Y K Y F S G A M D T T S Y R E A A C C H L A K A L N D F S N S G S D V L Y Q P P Q T S I T S A V L Q S G F R K M A F P
WIV04	taagtacaagtattttagtggagcaatggatacaactagctacagagaagctgcttgttgtcatctcgcaaaggctctcaatgacttcagtaactcaggttctgatgttctttaccaaccaccacaaacctctatcacctcagctgttttgcagagtggttttagaaaaatggcattccc	9901	10080
WIV04_trim	taagtacaagtattttagtgg--------------------acagagaagctgcttgttgtcatctcgcaaaggctctcaatgacttcagtaactcaggttctgatgttctttaccaaccaccacaaacctctatcacctcagctgttttgcagagtggttttagaaaaatggcattccc
BA.1.17_trim	taagtacaagtattttagtgg--------------------acagagaagctgcttgttgtcatctcgcaaaggctctcaatgacttcagtaactcaggttctgatgttctttaccaaccaccacaaatctctatcacctcagctgttttgcagagtggttttagaaaaatggcattccc
BA.5_trim	taagtacaagtattttagtgg--------------------acagagaagctgcttgttgtcatctcgcaaaggctctcaatgacttcagtaactcaggttctgatgttctttaccaaccaccacaaatctctatcacctcagctgttttgcagagtggttttagaaaaatggcattccc
case1_trim	taagtacaagtattttagtgg--------------------acagagaagctgcttgttgtcatcttgcaaaggctctcaatgacttcagtaactcaggttctgatgttctttaccaaccaccacaaatctctatcacctcagctgttttgcagagtggttttagaaaaatggcattccc
case2_trim	taagtacaagtattttagtgg--------------------acagagaagctgcttgttgtcatcttgcaaaggctctcaatgacttcagtaactcaggttctgatgttctttaccaaccaccacaaatctctatcacctcagctgttttgcagagtggttttagaaaaatggcattccc
case8_trim	taagtacaagtattttagtgg--------------------acagagaagctgcttgttgtcatcttgcaaaggctctcaatgacttcagtaactcaggttctgatgttctttaccaaccaccacaaatctctatcacctcagctgttttgcagagtggttttagaaaaatggcattccc
case9_trim	taagtacaagtattttagtgg--------------------acagagaagctgcttgttgtcatcttgcaaaggctctcaatgacttcagtaactcaggttctgatgttctttaccaaccaccacaaatctctatcacctcagctgttttgcagagtggttttagaaaaatggcattccc
case5_trim	taagtacaagtattttagtgg--------------------acagagaagctgcttgttgtcatcttgcaaaggctctcaatgacttcagtaactcaggttctgatgttctttaccaaccaccacaaatctctatcacctcagctgttttgcagagtggttttagaaaaatggcattccc
case4_trim	taagtacaagtattttagtgg--------------------acagagaagctgcttgttgtcatcttgcaaaggctctcaatgacttcagtaactcaggttctgatgttctttaccaaccaccacaaatctctatcacctcagctgttttgcagagtggttttagaaaaatggcattccc
case7_trim	taagtacaagtattttagtgg--------------------acagagaagctgcttgttgtcatcttgcaaaggctctcaatgacttcagtaactcaggttctgatgttctttaccaaccaccacaaatctctatcacctcagctgttttgcagagtggttttagaaaaatggcattccc
case3_trim	taagtacaagtattttagtgg--------------------acagagaagctgcttgttgtcatcttgcaaaggctctcaatgacttcagtaactcaggttctgatgttctttaccaaccaccacaaatctctatcacctcagctgttttgcagagtggttttagaaaaatggcattccc
case6_trim	taagtacaagtattttagtgg--------------------acagagaagctgcttgttgtcatcttgcaaaggctctcaatgacttcagtaactcaggttctgatgttctttaccaaccaccacaaatctctatcacctcagctgttttgcagagtggttttagaaaaatggcattccc
case13_trim	taagtacaagtattttagtgg--------------------acagagaagctgcttgttgtcatctcgcaaaggctctcaatgacttcagtaactcaggttctgatgttctttaccaaccaccacaaatctctatcacctcagctgttttgcagagtggttttagaaaaatggcattccc
case14_trim	taagtacaagtattttagtgg--------------------acagagaagctgcttgttgtcatctcgcaaaggctctcaatgacttcagtaactcaggttctgatgttctttaccaaccaccacaaatctctatcacctcagctgttttgcagagtggttttagaaaaatggcattccc
case12_trim	taagtacaagtattttagtgg--------------------acagagaagctgcttgttgtcatctcgcaaaggctctcaatgacttcagtaactcaggttctgatgttctttaccaaccaccacaaatctctatcacctcagctgttttgcagagtggttttagaaaaatggcattccc
case10_trim	taagtacaagtattttagtgg--------------------acagagaagctgcttgttgtcatctcgcaaaggctctcaatgacttcagtaactcaggttctgatgttctttaccaaccaccacaaatctctatcacctcagctgttttgcagagtggttttagaaaaatggcattccc
BA.2_trim	taagtacaagtattttagtgg--------------------acagagaagctgcttgttgtcatctcgcaaaggctctcaatgacttcagtaactcaggttctgatgttctttaccaaccaccacaaatctctatcacctcagctgttttgcagagtggttttagaaaaatggcattccc
case11_trim	taagtacaagtattttagtgg--------------------acagagaagctgcttgttgtcatctcgcaaaggctctcaatgacttcagtaactcaggttctgatgttctttaccaaccaccacaaatctctatcacctcagctgttttgcagagtggttttagaaaaatggcattccc
	********************* *************************.*************************************************************.***************************************************
ORF1ab	S H T V M P L S A P T L V P Q E H Y V R I T G L Y P T L N I S D E F S S N V A N Y Q K V G M Q K Y S T L Q G P P G T G K
WIV04	tcacatacagtaatgccattaagtgcacctacactagtgccacaagagcactatgttagaattactggcttatacccaacactcaatatctcagatgagttttctagcaatgttgcaaattatcaaaaggttggtatgcaaaagtattctacactccagggaccacctggtactggtaag	16921	17100
WIV04_trim	tcacatacagtaatgccattaagtgcacctacactagtgccacaagagcactatgttagaattactggcttatacccaacactcaa---------------ttctagcaatgttgcaaattatcaaaaggttggtatgcaaaagtattctacactccagggaccacctggtactggtaag
BA.1.17_trim	tcacatacagtaatgccattaagtgcacctacactagtgccacaagagcactatgttagaattactggcttatacccaacactcaa---------------ttctagcaatgttgcaaattatcaaaaggttggtatgcaaaagtattctacactccagggaccacctggtactggtaag
BA.5_trim	tcacatacagtaatgccattaagtgcacctacactagtgccacaagagcactatgttagaattactggcttatacccaacactcaa---------------ttctagcaatgttgcaaattatcaaaaggttggtatgcaaaagtattctacactccagggaccacctggtactggtaag
case1_trim	tcacatacagtaatgccattaagtgcacctacattagtgccacaagagcactatgttagaattactggcttatacccaacactcaa---------------ttctagcaatgttgcaaattatcaaaaggttggtatgcaaaagtattctacactccagggaccacctggtactggtaag
case2_trim	tcacatacagtaatgccattaagtgcacctacattagtgccacaagagcactatgttagaattactggcttatacccaacactcaa---------------ttctagcaatgttgcaaattatcaaaaggttggtatgcaaaagtattctacactccagggaccacctggtactggtaag
case8_trim	tcacatacagtaatgccattaagtgcacctacattagtgccacaagagcactatgttagaattactggcttatacccaacactcaa---------------ttctagcaatgttgcaaattatcaaaaggttggtatgcaaaagtattctacactccagggaccacctggtactggtaag
case9_trim	tcacatacagtaatgccattaagtgcacctacattagtgccacaagagcactatgttagaattactggcttatacccaacactcaa---------------ttctagcaatgttgcaaattatcaaaaggttggtatgcaaaagtattctacactccagggaccacctggtactggtaag
case5_trim	tcacatacagtaatgccattaagtgcacctacattagtgccacaagagcactatgttagaattactggcttatacccaacactcaa---------------ttctagcaatgttgcaaattatcaaaaggttggtatgcaaaagtattctacactccagggaccacctggtactggtaag
case4_trim	tcacatacagtaatgccattaagtgcacctacattagtgccacaagagcactatgttagaattactggcttatacccaacactcaa---------------ttctagcaatgttgcaaattatcaaaaggttggtatgcaaaagtattctacactccagggaccacctggtactggtaag
case7_trim	tcacatacagtaatgccattaagtgcacctacattagtgccacaagagcactatgttagaattactggcttatacccaacactcaa---------------ttctagcaatgttgcaaattatcaaaaggttggtatgcaaaagtattctacactccagggaccacctggtactggtaag
case3_trim	tcacatacagtaatgccattaagtgcacctacattagtgccacaagagcactatgttagaattactggcttatacccaacactcaa---------------ttctagcaatgttgcaaattatcaaaaggttggtatgcaaaagtattctacactccagggaccacctggtactggtaag
case6_trim	tcacatacagtaatgccattaagtgcacctacattagtgccacaagagcactatgttagaattactggcttatacccaacactcaa---------------ttctagcaatgttgcaaattatcaaaaggttggtatgcaaaagtattctacactccagggaccacctggtactggtaag
case13_trim	tcacatacagtaatgccattaagtgcacctacactagtgccacaagagcactatgttagaattactggcttatacccaacactcaa---------------ttctagcaatgttgcaaattatcaaaaggttggtatgcaaaagtattctacactccagggaccacctggtactggtaag
case14_trim	tcacatacagtaatgccattaagtgcacctacactagtgccacaagagcactatgttagaattactggcttatacccaacactcaa---------------ttctagcaatgttgcaaattatcaaaaggttggtatgcaaaagtattctacactccagggaccacctggtactggtaag
case12_trim	tcacatacagtaatgccattaagtgcacctacactagtgccacaagagcactatgttagaattactggcttatacccaacactcaa---------------ttctagcaatgttgcaaattatcaaaaggttggtatgcaaaagtattctacactccagggaccacctggtactggtaag
case10_trim	tcacatacagtaatgccattaagtgcacctacactagtgccacaagagcactatgttagaattactggcttatacccaacactcaa---------------ttctagcaatgttgcaaattatcaaaaggttggtatgcaaaagtattctacactccagggaccacctggtactggtaag
BA.2_trim	tcacatacagtaatgccattaagtgcacctacactagtgccacaagagcactatgttagaattactggcttatacccaacactcaa---------------ttctagcaatgttgcaaattatcaaaaggttggtatgcaaaagtattctacactccagggaccacctggtactggtaag
case11_trim	tcacatacagtaatgccattaagtgcacctacactagtgccacaagagcactatgttagaattactggcttatacccaacactcaa---------------ttctagcaatgttgcaaattatcaaaaggttggtatgcaaaagtattctacactccagggaccacctggtactggtaag
	*********************************.**************************************************** *******************************************************************************
ORF1ab	L K S A T C I T R C N L G G A V C R H H A N E Y R L Y L D A Y N M M I S A G F S L W V Y K Q F D T Y N L W N T F T R L Q
WIV04	ctaaagtctgctacgtgtataacacgttgcaatttaggtggtgctgtctgtagacatcatgctaatgagtacagattgtatctcgatgcttataacatgatgatctcagctggctttagcttgtgggtttacaaacaatttgatacttataacctctggaacacttttacaagacttcag	19441	19620
WIV04_trim	ctaaagtctgctacgtgtataacacgttgcaatttaggtggtgctgtctgtagacatcatgctaatgagtacagattgtatctcgatgct------------------------------ttgtgggtttacaaacaatttgatacttataacctctggaacacttttacaagacttcag
BA.1.17_trim	ctaaagtctgctacgtgtataacacgttgcaatttaggtggtgctgtctgtagacatcatgctaatgagtacagattgtatctcgatgct------------------------------ttgtgggtttacaaacaatttgatacttataacctctggaacacttttacaagacttcag
BA.5_trim	ctaaagtctgctacgtgtataacacgttgcaatttaggtggtgctgtctgtagacatcatgctaatgagtacagattgtatctcgatgct------------------------------ttgtgggtttacaaacaatttgatacttataacctctggaacacttttacaagacttcag
case1_trim	ctaaagtctgctacgtgtataacacgttgcaatttaggtggtgctgtctgtagacatcatgctaatgagtacagattgtatcttgatgct------------------------------ttgtgggtttacaaacaatttgatacttataacctctggaacacttttacaagacttcag
case2_trim	ctaaagtctgctacgtgtataacacgttgcaatttaggtggtgctgtctgtagacatcatgctaatgagtacagattgtatcttgatgct------------------------------ttgtgggtttacaaacaatttgatacttataacctctggaacacttttacaagacttcag
case8_trim	ctaaagtctgctacgtgtataacacgttgcaatttaggtggtgctgtctgtagacatcatgctaatgagtacagattgtatcttgatgct------------------------------ttgtgggtttacaaacaatttgatacttataacctctggaacacttttacaagacttcag
case9_trim	ctaaagtctgctacgtgtataacacgttgcaatttaggtggtgctgtctgtagacatcatgctaatgagtacagattgtatcttgatgct------------------------------ttgtgggtttacaaacaatttgatacttataacctctggaacacttttacaagacttcag
case5_trim	ctaaagtctgctacgtgtataacacgttgcaatttaggtggtgctgtctgtagacatcatgctaatgagtacagattgtatcttgatgct------------------------------ttgtgggtttacaaacaatttgatacttataacctctggaacacttttacaagacttcag
case4_trim	ctaaagtctgctacgtgtataacacgttgcaatttaggtggtgctgtctgtagacatcatgctaatgagtacagattgtatcttgatgct------------------------------ttgtgggtttacaaacaatttgatacttataacctctggaacacttttacaagacttcag
case7_trim	ctaaagtctgctacgtgtataacacgttgcaatttaggtggtgctgtctgtagacatcatgctaatgagtacagattgtatcttgatgct------------------------------ttgtgggtttacaaacaatttgatacttataacctctggaacacttttacaagacttcag
case3_trim	ctaaagtctgctacgtgtataacacgttgcaatttaggtggtgctgtctgtagacatcatgctaatgagtacagattgtatcttgatgct------------------------------ttgtgggtttacaaacaatttgatacttataacctctggaacacttttacaagacttcag
case6_trim	ctaaagtctgctacgtgtataacacgttgcaatttaggtggtgctgtctgtagacatcatgctaatgagtacagattgtatcttgatgct------------------------------ttgtgggtttacaaacaatttgatacttataacctctggaacacttttacaagacttcag
case13_trim	ctaaagtctgctacgtgtataacacgttgcaatttaggtggtgctgtctgtagacatcatgctaatgagtacagattgtatctcgatgct------------------------------ttgtgggtttacaaacaatttgatacttataacctctggaacacttttacaagacttcag
case14_trim	ctaaagtctgctacgtgtataacacgttgcaatttaggtggtgctgtctgtagacatcatgctaatgagtacagattgtatctcgatgtt------------------------------ttgtgggtttacaaacaatttgatacttataacctctggaacacttttacaagacttcag
case12_trim	ctaaagtctgctacgtgtataacacgttgcaatttaggtggtgctgtctgtagacatcatgctaatgagtacagattgtatctcgatgct------------------------------ttgtgggtttacaaacaatttgatacttataacctctggaacacttttacaagacttcag
case10_trim	ctaaagtctgctacgtgtataacacgttgcaatttaggtggtgctgtctgtagacatcatgctaatgagtacagattgtatctcgatgct------------------------------ttgtgggtttacaaacaatttgatacttataacctctggaacacttttacaagacttcag
BA.2_trim	ctaaagtctgctacgtgtataacacgttgcaatttaggtggtgctgtctgtagacatcatgctaatgagtacagattgtatctcgatgct------------------------------ttgtgggtttacaaacaatttgatacttataacctctggaacacttttacaagacttcag
case11_trim	ctaaagtctgctacgtgtataacacgttgcaatttaggtggtgctgtctgtagacatcatgctaatgagtacagattgtatctcgatgct------------------------------ttgtgggtttacaaacaatttgatacttataacctctggaacacttttacaagacttcag
	***********************************************************************************.****.* ************************************************************
S protein	S S V L N D I L S R L D K V E A E V Q I D R L I T G R L Q S L Q T Y V T Q Q L I R A A E I R A S A N L A A T K M S E C V
WIV04	ttcaagtgttttaaatgatatcctttcacgtcttgacaaagttgaggctgaagtgcaaattgataggttgatcacaggcagacttcaaagtttgcagacatatgtgactcaacaattaattagagctgcagaaatcagagcttctgctaatcttgctgctactaaaatgtcagagtgtgt	24481	24660
WIV04_trim	ttcaagtgttttaaatgatatcctttcacgtcttgacaaagttgaggctgaagtgcaaattgataggttgatcacaggcagacttcaaagtttgcagacatatgtgactcaacaattaattagagctgcagaaatcagagcttctgctaatcttgctgctactaaaatgtcagagtgtgt
BA.1.17_trim	ttcaagtgttttaaatgatatcttttcacgtcttgacaaagttgaggctgaagtgcaaattgataggttgatcacaggcagacttcaaagtttgcagacatatgtgactcaacaattaattagagctgcagaaatcagagcttctgctaatcttgctgctactaaaatgtcagagtgtgt
BA.5_trim	ttcaagtgttttaaatgatatcctttcacgtcttgacaaagttgaggctgaagtgcaaattgataggttgatcacaggcagacttcaaagtttgcagacatatgtgactcaacaattaattagagctgcagaaatcagagcttctgctaatcttgctgctactaaaatgtcagagtgtgt
case1_trim	ttcaagtgttttaaatgatatcctttcacgtcttgacaaagttgaggctgaagtgcaaattgataggttgatcacaggcagacttcaaagtttgcagacatatgtgactcaacaattaattagagctgcagaaatcagatcttctgctaatcttgctgctactaaaatgtcagagtgtgt
case2_trim	ttcaagtgttttaaatgatatcctttcacgtcttgacaaagttgaggctgaagtgcaaattgataggttgatcacaggcagacttcaaagtttgcagacatatgtgactcaacaattaattagagctgcagaaatcagatcttctgctaatcttgctgctactaaaatgtcagagtgtgt
case8_trim	ttcaagtgttttaaatgatatcctttcacgtcttgacaaagttgaggctgaagtgcaaattgataggttgatcacaggcagacttcaaagtttgcagacatatgtgactcaacaattaattagagctgcagaaatcagatcttctgctaatcttgctgctactaaaatgtcagagtgtgt
case9_trim	ttcaagtgttttaaatgatatcctttcacgtcttgacaaagttgaggctgaagtgcaaattgataggttgatcacaggcagacttcaaagtttgcagacatatgtgactcaacaattaattagagctgcagaaatcagatcttctgctaatcttgctgctactaaaatgtcagagtgtgt
case5_trim	ttcaagtgttttaaatgatatcctttcacgtcttgacaaagttgaggctgaagtgcaaattgataggttgatcacaggcagacttcaaagtttgcagacatatgtgactcaacaattaattagagctgcagaaatcagatcttctgctaatcttgctgctactaaaatgtcagagtgtgt
case4_trim	ttcaagtgttttaaatgatatcctttcacgtcttgacaaagttgaggctgaagtgcaaattgataggttgatcacaggcagacttcaaagtttgcagacatatgtgactcaacaattaattagagctgcagaaatcagatcttctgctaatcttgctgctactaaaatgtcagagtgtgt
case7_trim	ttcaagtgttttaaatgatatcctttcacgtcttgacaaagttgaggctgaagtgcaaattgataggttgatcacaggcagacttcaaagtttgcagacatatgtgactcaacaattaattagagctgcagaaatcagatcttctgctaatcttgctgctactaaaatgtcagagtgtgt
case3_trim	ttcaagtgttttaaatgatatcctttcacgtcttgacaaagttgaggctgaagtgcaaattgataggttgatcacaggcagacttcaaagtttgcagacatatgtgactcaacaattaattagagctgcagaaatcagatcttctgctaatcttgctgctactaaaatgtcagagtgtgt
case6_trim	ttcaagtgttttaaatgatatcctttcacgtcttgacaaagttgaggctgaagtgcaaattgataggttgatcacaggcagacttcaaagtttgcagacatatgtgactcaacaattaattagagctgcagaaatcagatcttctgctaatcttgctgctactaaaatgtcagagtgtgt
case13_trim	ttcaagtgttttaaatgatatcctttcacgtcttgacaaagttgaggctgaagtgcaaattgataggttgatcacaggcagacttcaaagtttgcagacatatgtgactcaacaattaattagagctgcagaaatcagagcttctgctaatcttgctgctactaaaatgtcagagtgtgt
case14_trim	ttcaagtgttttaaatgatatcctttcacgtcttgacaaagttgaggctgaagtgcaaattgataggttgatcacaggcagacttcaaagtttgcagacatatgtgactcaacaattaattagagctgcagaaatcagagcttctgctaatcttgctgctactaaaatgtcagagtgtgt
case12_trim	ttcaagtgttttaaatgatatcctttcacgtcttgacaaagttgaggctgaagtgcaaattgataggttgatcacaggcagacttcaaagtttgcagacatatgtgactcaacaattaattagagctgcagaaatcagagcttctgctaatcttgctgctactaaaatgtcagagtgtgt
case10_trim	ttcaagtgttttaaatgatatcctttcacgtcttgacaaagttgaggctgaagtgcaaattgataggttgatcacaggcagacttcaaagtttgcagacatatgtgactcaacaattaattagagctgcagaaatcagagcttctgctaatcttgctgctactaaaatgtcagagtgtgt
BA.2_trim	ttcaagtgttttaaatgatatcctttcacgtcttgacaaagttgaggctgaagtgcaaattgataggttgatcacaggcagacttcaaagtttgcagacatatgtgactcaacaattaattagagctgcagaaatcagagcttctgctaatcttgctgctactaaaatgtcagagtgtgt
case11_trim	ttcaagtgttttaaatgatatcctttcacgtcttgacaaagttgaggctgaagtgcaaattgataggttgatcacaggcagacttcaaagtttgcagacatatgtgactcaacaattaattagagctgcagaaatcagagcttctgctaatcttgctgctactaaaatgtcagagtgtgt
	**********************.******************************************************************************************************************** ****************************************
M protein	D I K D L P K E I T V A T S R T L S Y Y K L G A S Q R V A G D S G F A A Y S R Y R I G N Y K L N T D H S S S S D N I A L
WIV04	acatcaaggacctgcctaaagaaatcactgttgctacatcacgaacgctttcttattacaaattgggagcttcgcagcgtgtagcaggtgactcaggttttgctgcatacagtcgctacaggattggcaactataaattaaacacagaccattccagtagcagtgacaatattgctttgc	27001	27180
WIV04_trim	acatcaaggacctgcctaaagaaatcactgttgctacatcacgaacgctttcttattacaaattgggagcttcgcagcgtgtagcaggtgactcaggttttgctgc------------------tggcaactataaattaaacacagaccattccagtagcagtgacaatattgctttgc
BA.1.17_trim	acatcaaggacctgcctaaagaaatcactgttgctacatcacgaacgctttcttattacaaattgggagcttcgcagcgtgtagcaggtgactcaggttttgctgc------------------tggcaactataaattaaacacagaccattccagtagcagtgacaatattgctttgc
BA.5_trim	acatcaaggacctgcctaaagaaatcactgttgctacatcacgaacgctttcttattacaaattgggagcttcgcagcgtgtagcaggtgactcaggttttgctgc------------------tggcaactataaattaaacacagaccattccagtagcagtgacaatattgctttgc
case1_trim	acatcaaggacctgcctaaagaaatcactgttgctacgtcacgaacgctttcttattacaaattgggagcttcgcagcgtgtagcaggtgactcaggttttgctgc------------------tggcaactataaattaaacacagaccattccagtagcagtgacaatattgctttgc
case2_trim	acatcaaggacctgcctaaagaaatcactgttgctacgtcacgaacgctttcttattacaaattgggagcttcgcagcgtgtagcaggtgactcaggttttgctgc------------------tggcaactataaattaaacacagaccattccagtagcagtgacaatattgctttgc
case8_trim	acatcaaggacctgcctaaagaaatcactgttgctacgtcacgaacgctttcttattacaaattgggagcttcgcagcgtgtagcaggtgactcaggttttgctgc------------------tggcaactataaattaaacacagaccattccagtagcagtgacaatattgctttgc
case9_trim	acatcaaggacctgcctaaagaaatcactgttgctacgtcacgaacgctttcttattacaaattgggagcttcgcagcgtgtagcaggtgactcaggttttgctgc------------------tggcaactataaattaaacacagaccattccagtagcagtgacaatattgctttgc
case5_trim	acatcaaggacctgcctaaagaaatcactgttgctacgtcacgaacgctttcttattacaaattgggagcttcgcagcgtgtagcaggtgactcaggttttgctgc------------------tggcaactataaattaaacacagaccattccagtagcagtgacaatattgctttgc
case4_trim	acatcaaggacctgcctaaagaaatcactgttgctacgtcacgaacgctttcttattacaaattgggagcttcgcagcgtgtagcaggtgactcaggttttgctgc------------------tggcaactataaattaaacacagaccattccagtagcagtgacaatattgctttgc
case7_trim	acatcaaggacctgcctaaagaaatcactgttgctacgtcacgaacgctttcttattacaaattgggagcttcgcagcgtgtagcaggtgactcaggttttgctgc------------------tggcaactataaattaaacacagaccattccagtagcagtgacaatattgctttgc
case3_trim	acatcaaggacctgcctaaagaaatcactgttgctacgtcacgaacgctttcttattacaaattgggagcttcgcagcgtgtagcaggtgactcaggttttgctgc------------------tggcaactataaattaaacacagaccattccagtagcagtgacaatattgctttgc
case6_trim	acatcaaggacctgcctaaagaaatcactgttgctacgtcacgaacgctttcttattacaaattgggagcttcgcagcgtgtagcaggtgactcaggttttgctgc------------------tggcaactataaattaaacacagaccattccagtagcagtgacaatattgctttgc
case13_trim	acatcaaggacctgcctaaagaaatcactgttgctacgtcacgaacgctttcttattacaaattgggagcttcgcagcgtgtagcaggtgactcaggttttgctgc------------------tggcaactataaattaaacacagaccattccagtagcagtgacaatattgctttgc
case14_trim	acatcaaggacctgcctaaagaaatcactgttgctacgtcacgaacgctttcttattacaaattgggagcttcgcagcgtgtagcaggtgactcaggttttgctgc------------------tggcaactataaattaaacacagaccattccagtagcagtgacaatattgctttgc
case12_trim	acatcaaggacttgcctaaagaaatcactgttgctacatcacgaacgctttcttattacaaattgggagcttcgcagcgtgtagcaggtgactcaggttttgctgc------------------tggcaactataaattaaacacagaccattccagtagcagtgacaatattgctttgc
case10_trim	acatcaaggacctgcctaaagaaatcactgttgctacatcacgaacgctttcttattacaaattgggagcttcgcagcgtgtagcaggtgactcaggttttgctgc------------------tggcaactataaattaaacacagaccattccagtagcagtgacaatattgctttgc
BA.2_trim	acatcaaggacctgcctaaagaaatcactgttgctacatcacgaacgctttcttattacaaattgggagcttcgcagcgtgtagcaggtgactcaggttttgctgc------------------tggcaactataaattaaacacagaccattccagtagcagtgacaatattgctttgc
case11_trim	acatcaaggacctgcctaaagaaatcactgttgctacatcacgaacgctttcttattacaaattgggagcttcgcagcgtgtagcaggtgactcaggttttgctgc------------------tggcaactataaattaaacacagaccattccagtagcagtgacaatattgctttgc
	***********.*************************.******************************************************************** ********************************************************
ORF6	E E Q P M E I D *
ORF7a	M K I I L F L A L I T L A T C E L Y H Y Q E C V R G T T V L L K E P C S S G T Y E G N S P F H P L
WIV04	gaagagcaaccaatggagattgattaaacgaacatgaaaattattcttttcttggcactgataacactcgctacttgtgagctttatcactaccaagagtgtgttagaggtacaacagtacttttaaaagaaccttgctcttctggaacatacgagggcaattcaccatttcatcctcta	27361	27540
WIV04_trim	g--------------------gattaaacgaacatgaaaattattcttttcttggcactgataacactcgctacttgtgagctttatcactaccaagagtgtgttagaggtacaacagtacttttaaaagaaccttgctcttctggaacatacgagggcaattcaccatttcatcctcta
BA.1.17_trim	g--------------------gattaaacgaacatgaaaattattcttttcttggcactgataacactcgctacttgtgagctttatcactaccaagagtgtgttagaggtacaacagtacttttaaaagaaccttgctcttctggaacatacgagggcaattcaccatttcatcctcta
BA.5_trim	g--------------------gattaaacgaacatgaaaattattcttttcttggcactgataacactcgctacttgtgagctttatcactaccaagagtgtgttagaggtacaacagtacttttaaaagaaccttgctcttctggaacatacgagggcaattcaccatttcatcctcta
case1_trim	g--------------------gattaaacgaacatgaaaattattcttttcttggcactgataacactcgctacttgtgagctttatcactaccaagagtgtgttagaggtacaacagtacttttaaaagaaccttgctcttctggaacatacgagggcaattcaccattttatcctcta
case2_trim	g--------------------gattaaacgaacatgaaaattattcttttcttggcactgataacactcgctacttgtgagctttatcactaccaagagtgtgttagaggtacaacagtacttttaaaagaaccttgctcttctggaacatacgagggcaattcaccattttatcctcta
case8_trim	g--------------------gattaaacgaacatgaaaattattcttttcttggcactgataacactcgctacttgtgagctttatcactaccaagagtgtgttagaggtacaacagtacttttaaaagaaccttgctcttctggaacatacgagggcaattcaccattttatcctcta
case9_trim	g--------------------gattaaacgaacatgaaaattattcttttcttggcactgataacactcgctacttgtgagctttatcactaccaagagtgtgttagaggtacaacagtacttttaaaagaaccttgctcttctggaacatacgagggcaattcaccattttatcctcta
case5_trim	g--------------------gattaaacgaacatgaaaattattcttttcttggcactgataacactcgctacttgtgagctttatcactaccaagagtgtgttagaggtacaacagtacttttaaaagaaccttgctcttctggaacatacgagggcaattcaccattttatcctcta
case4_trim	g--------------------gattaaacgaacatgaaaattattcttttcttggcactgataacactcgctacttgtgagctttatcactaccaagagtgtgttagaggtacaacagtacttttaaaagaaccttgctcttctggaacatacgagggcaattcaccattttatcctcta
case7_trim	g--------------------gattaaacgaacatgaaaattattcttttcttggcactgataacactcgctacttgtgagctttatcactaccaagagtgtgttagaggtacaacagtacttttaaaagaaccttgctcttctggaacatacgagggcaattcaccattttatcctcta
case3_trim	g--------------------gattaaacgaacatgaaaattattcttttcttggcactgataacactcgctacttgtgagctttatcactaccaagagtgtgttagaggtacaacagtacttttaaaagaaccttgctcttctggaacatacgagggcaattcaccattttatcctcta
case6_trim	g--------------------gattaaacgaacatgaaaattattcttttcttggcactgataacactcgctacttgtgagctttatcactaccaagagtgtgttagaggtacaacagtacttttaaaagaaccttgctcttctggaacatacgagggcaattcaccattttatcctcta
case13_trim	g--------------------gattaaacgaacatgaaaattattcttttcttggcactgataacactcgctacttgtgagctttatcactaccaagagtgtgttagaggtacaacagtacttttaaaagaaccttgctcttctggaacatacgagggcaattcaccatttcatcctcta
case14_trim	g--------------------gattaaacgaacatgaaaattattcttttcttggcactgataacactcgctacttgtgagctttatcactaccaagagtgtgttagaggtacaacagtacttttaaaagaaccttgctcttctggaacatacgagggcaattcaccatttcatcctcta
case12_trim	g--------------------gattaaacgaacatgaaaattattcttttcttggcactgataacactcgctacttgtgagctttatcactaccaagagtgtgttagaggtacaacagtacttttaaaagaaccttgctcttctggaacatatgagggcaattcaccatttcatcctcta
case10_trim	g--------------------ctctaaacgaacatgaaaattattcttttcttggcactgataacactcgctacttgtgagctttatcactaccaagagtgtgttagaggtacaacagtacttttaaaagaaccttgctcttctggaacatacgagggcaattcaccatttcatcctcta
BA.2_trim	g--------------------aactaaacgaacatgaaaattattcttttcttggcactgataacactcgctacttgtgagctttatcactaccaagagtgtgttagaggtacaacagtacttttaaaagaaccttgctcttctggaacatacgagggcaattcaccatttcatcctcta
case11_trim	g--------------------ctctaaacgaacatgaaaattattcttttcttggcactgataacactcgctacttgtgagctttatcactaccaagagtgtgttagaggtacaacagtacttttaaaagaaccttgctcttctggaacatacgagggcaattcaccatttcatcctcta
	* .********************************************************************************************************************************.******************.********
N protein	M S D N G P Q N Q R N A P R I T F G G P S D S T G S N Q N G E R S G A R S K Q R R P Q G L P N N T A S W F T A L
WIV04	cgaacaaactaaaatgtctgataatggaccccaaaatcagcgaaatgcaccccgcattacgtttggtggaccctcagattcaactggcagtaaccagaatggagaacgcagtggggcgcgatcaaaacaacgtcggccccaaggtttacccaataatactgcgtcttggttcaccgctct	28261	28440
WIV04_trim	cgaacaaactaaaatgtctgataatggaccccaaaatcagcgaaatgcaccccgcattacgtttggtggaccctcagattcaactggc----------------------gtggggcgcgatcaaaacaacgtcggccccaaggtttacccaataatactgcgtcttggttcaccgctct
BA.1.17_trim	cgaacaaacttaaatgtctgataatggaccccaaaatcagcgaaatgcactccgcattacgtttggtggaccctcagattcaactggc----------------------gtggggcgcgatcaaaacaacgtcggccccaaggtttacccaataatactgcgtcttggttcaccgctct
BA.5_trim	cgaacaaacttaaatgtctgataatggaccccaaaatcagcgaaatgcactccgcattacgtttggtggaccctcagattcaactggc----------------------gtggggcgcgatcaaaacaacgtcggccccaaggtttacccaataatactgcgtcttggttcaccgctct
case1_trim	cgaacaaacttaaatgtctgataatggaccccaaaatcagcgaaatgcactccgcattacgtttggtgggccctcagattcaactggc----------------------gtggggcgcgatcaaaacaacgtcggccccagggtttacccaataatactgcgtcttggttcaccgctct
case2_trim	cgaacaaacttaaatgtctgataatggaccccaaaatcagcgaaatgcactccgcattacgtttggtgggccctcagattcaactggc----------------------gtggggcgcgatcaaaacaacgtcggccccagggtttacccaataatactgcgtcttggttcaccgctct
case8_trim	cgaacaaacttaaatgtctgataatggaccccaaaatcagcgaaatgcactccgcattacgtttggtgggccctcagattcaactggc----------------------gtggggcgcgatcaaaacaacgtcggccccagggtttacccaataatactgcgtcttggttcaccgctct
case9_trim	cgaacaaacttaaatgtctgataatggaccccaaaatcagcgaaatgcactccgcattacgtttggtgggccctcagattcaactggc----------------------gtggggcgcgatcaaaacaacgtcggccccagggtttacccaataatactgcgtcttggttcaccgctct
case5_trim	cgaacaaacttaaatgtctgataatggaccccaaaatcagcgaaatgcactccgcattacgtttggtgggccctcagattcaactggc----------------------gtggggcgcgatcaaaacaacgtcggccccagggtttacccaataatactgcgtcttggttcaccgctct
case4_trim	cgaacaaacttaaatgtctgataatggaccccaaaatcagcgaaatgcactccgcattacgtttggtgggccctcagattcaactggc----------------------gtggggcgcgatcaaaacaacgtcggccccagggtttacccaataatactgcgtcttggttcaccgctct
case7_trim	cgaacaaacttaaatgtctgataatggaccccaaaatcagcgaaatgcactccgcattacgtttggtgggccctcagattcaactggc----------------------gtggggcgcgatcaaaacaacgtcggccccagggtttacccaataatactgcgtcttggttcaccgctct
case3_trim	cgaacaaacttaaatgtctgataatggaccccaaaatcagcgaaatgcactccgcattacgtttggtgggccctcagattcaactggc----------------------gtggggcgcgatcaaaacaacgtcggccccagggtttacccaataatactgcgtcttggttcaccgctct
case6_trim	cgaacaaacttaaatgtctgataatggaccccaaaatcagcgaaatgcactccgcattacgtttggtgggccctcagattcaactggc----------------------gtggggcgcgatcaaaacaacgtcggccccagggtttacccaataatactgcgtcttggttcaccgctct
case13_trim	cgaacaaacttaaatgtctgataatggaccccaaaatcagcgaaatgcactccgcattacgtttggtgggccctcagattcaactggc----------------------gtggggcgcgatcaaaacaacgtcggccccaaggtttacccaataatactgcgtcttggttcaccgctct
case14_trim	cgaacaaacttaaatgtctgataatggaccccaaaatcagcgaaatgcactccgcattacgtttggtgggccctcagattcaactggc----------------------gtggggcgcgatcaaaacaacgtcggccccaaggtttacccaataatactgcgtcttggttcaccgctct
case12_trim	cgaacaaacttaaatgtctgataatggaccccaaaatcagcgaaatgcactccgcattacgtttggtgggccctcagattcaactggc----------------------gtggggcgcgatcaaaacaacgtcggccccaaggtttacccaataatactgcgtcttggttcaccgctct
case10_trim	cgaacaaacttaaatgtctgataatggaccccaaaatcagcgaaatgcactccgcattacgtttggtggaccctcagattcaactggc----------------------gtggggcgcgatcaaaacaacgtcggccccaaggtttacccaataatactgcgtcttggttcaccgctct
BA.2_trim	cgaacaaacttaaatgtctgataatggaccccaaaatcagcgaaatgcactccgcattacgtttggtggaccctcagattcaactggc----------------------gtggggcgcgatcaaaacaacgtcggccccaaggtttacccaataatactgcgtcttggttcaccgctct
case11_trim	cgaacaaacttaaatgtctgataatggaccccaaaatcagcgaaatgcactccgcattacgtttggtggaccctcagattcaactggc----------------------gtggggcgcgatcaaaacaacgtcggccccaaggtttacccaataatactgcgtcttggttcaccgctct
	********** ***************************************.******************.****************** *******************************.**************************************
N protein	T Q A *
ORF10	M G Y I N V F A F P F T I Y S L L L C R M N S R N Y I A Q V D V V N F N L T *
WIV04	aactcaggcctaaactcatgcagaccacacaaggcagatgggctatataaacgttttcgcttttccgtttacgatatatagtctactcttgtgcagaatgaattctcgtaactacatagcacaagtagatgtagttaactttaatctcacatagcaatctttaatcagtgtgtaacatta	29521	29700
WIV04_trim	----------------------------------------------------------------------acgatatatagtctactcttgtgcagaatgaattctcgtaactacatagcacaagtagatgtagttaactttaatctcacatagcaatctttaatcagtgtgtaacatta
BA.1.17_trim	----------------------------------------------------------------------acgatatatagtctactcttgtgcagaatgaattctcgtaactacatagcacaagtagatgtagttaactttaatctcacatagcaatctttaatcagtgtgtaacatta
BA.5_trim	----------------------------------------------------------------------acgatatatagtctactcttgtgcagaatgaattctcgtaactacatagcacaagtagatgtagttaactttaatctcacatagcaatctttaatcagtgtgtaacatta
case1_trim	----------------------------------------------------------------------acgatatatagtctactcttgtgcagaatgaattctcgtaactacatagcacaagtagatgtagttaactttaatctcacatagcaatctttaatcagtgtgtaacatta
case2_trim	----------------------------------------------------------------------acgatatatagtctactcttgtgcagaatgaattctcgtaactacatagcacaagtagatgtagttaactttaatctcacatagcaatctttaatcagtgtgtaacatta
case8_trim	----------------------------------------------------------------------acgatatatagtctactcttgtgcagaatgaattctcgtaactacatagcacaagtagatgtagttaactttaatctcacatagcaatctttaatcagtgtgtaacatta
case9_trim	----------------------------------------------------------------------acgatatatagtctactcttgtgcagaatgaattctcgtaactacatagcacaagtagatgtagttaactttaatctcacatagcaatctttaatcagtgtgtaacatta
case5_trim	----------------------------------------------------------------------acgatatatagtctactcttgtgcagaatgaattctcgtaactacatagcacaagtagatgtagttaactttaatctcacatagcaatctttaatcagtgtgtaacatta
case4_trim	----------------------------------------------------------------------acgatatatagtctactcttgtgcagaatgaattctcgtaactacatagcacaagtagatgtagttaactttaatctcacatagcaatctttaatcagtgtgtaacatta
case7_trim	----------------------------------------------------------------------acgatatatagtctactcttgtgcagaatgaattctcgtaactacatagcacaagtagatgtagttaactttaatctcacatagcaatctttaatcagtgtgtaacatta
case3_trim	----------------------------------------------------------------------acgatatatagtctactcttgtgcagaatgaattctcgtaactacatagcacaagtagatgtagttaactttaatctcacatagcaatctttaatcagtgtgtaacatta
case6_trim	----------------------------------------------------------------------acgatatatagtctactcttgtgcagaatgaattctcgtaactac-tagcacaagtagatgtagttaactttaatctcacatagcaatctttaatcagtgtgtaacatta
case13_trim	----------------------------------------------------------------------acgatatatagtctactcttgtgcagaatgaattctcgtaactacatagcacaagtagatgtagttaactttaatctcacatagcaatctttaatcagtgtgtaacatta
case14_trim	----------------------------------------------------------------------acgatatatagtctactcttgtgcagaatgaattctcgtaactacatagcacaagtagatgtagttaactttaatctcacatagcaatctttaatcagtgtgtaacatta
case12_trim	----------------------------------------------------------------------acgatatatagtctactcttgtgcagaatgaattctcgtaactacatagcacaagtagatgtagttaactttaatctcacatagcaatctttaatcagtgtgtaacatta
case10_trim	----------------------------------------------------------------------acgatatatagtctactcttgtgcagaatgaattctcgtaactacatagcacaagtagatgtagttaactttaatctcacatagcaatctttaatcagtgtgtaacatta
BA.2_trim	----------------------------------------------------------------------acgatatatagtctactcttgtgcagaatgaattctcgtaactacatagcacaagtagatgtagttaactttaatctcacatagcaatctttaatcagtgtgtaacatta
case11_trim	----------------------------------------------------------------------acgatatatagtctactcttgtgcagaatgaattctcgtaactacatagcacaagtagatgtagttaactttaatctcacatagcaatctttaatcagtgtgtaacatta
	********************************************* ****************************************************************
